# Supplementary material for: Genome-wide expression analysis in a Fabry disease human podocyte cell line
Source: Heliyon. 2024 Jul 9;10(14):e34357. doi: 10.1016/j.heliyon.2024.e34357 (PMC11295972; doi:10.1016/j.heliyon.2024.e34357)
Supplement: Multimedia component 1 [file mmc1.xlsx]

## Sheet: table_1
sample	group	ensg_id	gene	count	tpm
C1	Control	ENSG00000187634	SAMD11	597.715	18.6921
C1	Control	ENSG00000188976	NOC2L	6242.37	194.773
C1	Control	ENSG00000187961	KLHL17	881.181	28.5645
C1	Control	ENSG00000187583	PLEKHN1	270.17	8.61714
C1	Control	ENSG00000187642	C1orf170	141.527	4.45187
C1	Control	ENSG00000188290	HES4	332.048	10.422
C1	Control	ENSG00000187608	ISG15	959.173	29.7792
C1	Control	ENSG00000188157	AGRN	27255.2	868.572
C1	Control	ENSG00000131591	C1orf159	802.238	25.751
C1	Control	ENSG00000078808	SDF4	6212.51	195.088
C1	Control	ENSG00000176022	B3GALT6	1106.65	34.6894
C1	Control	ENSG00000160087	UBE2J2	3079.26	96.505
C1	Control	ENSG00000162572	SCNN1D	192.599	6.11097
C1	Control	ENSG00000131584	ACAP3	1696.91	54.3664
C1	Control	ENSG00000169972	PUSL1	763.279	23.7096
C1	Control	ENSG00000127054	CPSF3L	4276.39	135.268
C1	Control	ENSG00000224051	GLTPD1	1661.36	51.3127
C1	Control	ENSG00000107404	DVL1	4241.32	134.764
C1	Control	ENSG00000162576	MXRA8	1874.64	59.0891
C1	Control	ENSG00000175756	AURKAIP1	5607.29	174.113
C1	Control	ENSG00000221978	CCNL2	3800.59	125.821
C1	Control	ENSG00000242485	MRPL20	2626.31	81.921
C1	Control	ENSG00000179403	VWA1	1479.29	46.3764
C1	Control	ENSG00000215915	ATAD3C	110.335	3.46204
C1	Control	ENSG00000160072	ATAD3B	1632.9	52.4801
C1	Control	ENSG00000197785	ATAD3A	4755.24	147.653
C1	Control	ENSG00000160075	SSU72	5348.23	165.537
C1	Control	ENSG00000228594	C1orf233	886.152	27.5712
C1	Control	ENSG00000197530	MIB2	1562.08	49.9336
C1	Control	ENSG00000248333	CDK11B	2727.06	85.9544
C1	Control	ENSG00000189339	SLC35E2B	1505.91	47.7462
C1	Control	ENSG00000008128	CDK11A	1485.67	46.9377
C1	Control	ENSG00000215790	SLC35E2	209.077	6.66111
C1	Control	ENSG00000008130	NADK	2495.3	79.3775
C1	Control	ENSG00000078369	GNB1	20220.8	631.544
C1	Control	ENSG00000178821	TMEM52	159.621	4.9662
C1	Control	ENSG00000067606	PRKCZ	1184.08	37.0326
C1	Control	ENSG00000162585	C1orf86	2596.66	80.8867
C1	Control	ENSG00000157933	SKI	3133.04	98.2471
C1	Control	ENSG00000116151	MORN1	243.31	7.72567
C1	Control	ENSG00000157916	RER1	6187.33	194.22
C1	Control	ENSG00000157911	PEX10	1148.3	36.0208
C1	Control	ENSG00000149527	PLCH2	431.142	13.9218
C1	Control	ENSG00000157881	PANK4	1637.21	51.5817
C1	Control	ENSG00000157870	FAM213B	1809.32	56.4283
C1	Control	ENSG00000142606	MMEL1	272.102	8.47265
C1	Control	ENSG00000130762	ARHGEF16	371.472	11.7973
C1	Control	ENSG00000162591	MEGF6	356.876	11.4476
C1	Control	ENSG00000158109	TPRG1L	1057.33	33.2038
C1	Control	ENSG00000116213	WRAP73	832.237	26.505
C1	Control	ENSG00000235169	SMIM1	51.7336	1.60819
C1	Control	ENSG00000130764	LRRC47	1901.19	59.5271
C1	Control	ENSG00000116198	CEP104	1428.15	44.8798
C1	Control	ENSG00000169598	DFFB	237.441	7.52779
C1	Control	ENSG00000198912	C1orf174	913.446	28.7103
C1	Control	ENSG00000131697	NPHP4	733.382	23.5744
C1	Control	ENSG00000069424	KCNAB2	629.16	19.7895
C1	Control	ENSG00000116251	RPL22	20068.1	623.695
C1	Control	ENSG00000158286	RNF207	395.752	12.9485
C1	Control	ENSG00000116237	ICMT	6255.68	196.582
C1	Control	ENSG00000158292	GPR153	338.402	10.6595
C1	Control	ENSG00000097021	ACOT7	5243.85	162.614
C1	Control	ENSG00000215788	TNFRSF25	304.827	10.0248
C1	Control	ENSG00000171680	PLEKHG5	707.857	22.501
C1	Control	ENSG00000162408	NOL9	1232.43	39.4533
C1	Control	ENSG00000204859	ZBTB48	687.539	21.7183
C1	Control	ENSG00000162413	KLHL21	902.205	28.3356
C1	Control	ENSG00000116273	PHF13	2236.85	70.0059
C1	Control	ENSG00000041988	THAP3	1135.78	35.5788
C1	Control	ENSG00000007923	DNAJC11	2457.83	77.3049
C1	Control	ENSG00000171735	CAMTA1	1950.29	60.7972
C1	Control	ENSG00000049245	VAMP3	5583.96	173.591
C1	Control	ENSG00000049246	PER3	618.407	19.451
C1	Control	ENSG00000049249	TNFRSF9	69.4876	2.11655
C1	Control	ENSG00000116288	PARK7	11904.1	370.998
C1	Control	ENSG00000116285	ERRFI1	3478.64	110.469
C1	Control	ENSG00000142599	RERE	2957.97	92.7541
C1	Control	ENSG00000074800	ENO1	113277	3508.46
C1	Control	ENSG00000142583	SLC2A5	65.2179	2.01771
C1	Control	ENSG00000180758	GPR157	399.088	12.3334
C1	Control	ENSG00000049239	H6PD	2231.52	70.2134
C1	Control	ENSG00000171621	SPSB1	718.915	22.5536
C1	Control	ENSG00000171612	SLC25A33	603.86	18.9075
C1	Control	ENSG00000188807	TMEM201	1867.79	58.7579
C1	Control	ENSG00000171608	PIK3CD	1193.27	37.446
C1	Control	ENSG00000171603	CLSTN1	6100.96	191.655
C1	Control	ENSG00000178585	CTNNBIP1	510.065	15.904
C1	Control	ENSG00000162441	LZIC	554.546	17.2907
C1	Control	ENSG00000173614	NMNAT1	173.894	5.43074
C1	Control	ENSG00000130939	UBE4B	1603.57	50.1976
C1	Control	ENSG00000054523	KIF1B	1452.36	45.6581
C1	Control	ENSG00000142657	PGD	3528.61	110.173
C1	Control	ENSG00000175279	APITD1	294.638	9.28396
C1	Control	ENSG00000251503	APITD1-CORT	185.531	5.85304
C1	Control	ENSG00000160049	DFFA	3943.42	123.473
C1	Control	ENSG00000142655	PEX14	794.81	24.9302
C1	Control	ENSG00000130940	CASZ1	55.1029	1.73068
C1	Control	ENSG00000120948	TARDBP	5302.1	167.293
C1	Control	ENSG00000116649	SRM	2644.31	81.3308
C1	Control	ENSG00000171824	EXOSC10	1581.26	49.8722
C1	Control	ENSG00000198793	MTOR	2033.41	64.0768
C1	Control	ENSG00000120942	UBIAD1	661.761	20.7078
C1	Control	ENSG00000116661	FBXO2	58.2708	1.82568
C1	Control	ENSG00000132879	FBXO44	338.361	10.8369
C1	Control	ENSG00000116663	FBXO6	51.0802	1.59026
C1	Control	ENSG00000116670	MAD2L2	1788.91	55.4584
C1	Control	ENSG00000177674	AGTRAP	881.88	27.6089
C1	Control	ENSG00000215910	C1orf167	46.7557	1.45477
C1	Control	ENSG00000177000	MTHFR	350.807	10.9902
C1	Control	ENSG00000011021	CLCN6	470.388	15.0336
C1	Control	ENSG00000116685	KIAA2013	1519.8	47.6159
C1	Control	ENSG00000083444	PLOD1	5557.47	174.005
C1	Control	ENSG00000116688	MFN2	2828.75	88.8238
C1	Control	ENSG00000116691	MIIP	535.538	16.9948
C1	Control	ENSG00000028137	TNFRSF1B	331.143	10.3881
C1	Control	ENSG00000048707	VPS13D	906.947	28.8093
C1	Control	ENSG00000162496	DHRS3	1538.62	47.4839
C1	Control	ENSG00000162493	PDPN	1274.08	39.7818
C1	Control	ENSG00000116731	PRDM2	584.082	18.4476
C1	Control	ENSG00000189337	KAZN	1070.53	33.8825
C1	Control	ENSG00000171729	TMEM51	620.641	19.4419
C1	Control	ENSG00000142634	EFHD2	2807.45	87.7893
C1	Control	ENSG00000132906	CASP9	175.161	5.49934
C1	Control	ENSG00000116138	DNAJC16	292.588	9.20248
C1	Control	ENSG00000197312	DDI2	575.075	18.1048
C1	Control	ENSG00000215695	RSC1A1	72.0903	2.27053
C1	Control	ENSG00000116786	PLEKHM2	1927	60.5358
C1	Control	ENSG00000162458	FBLIM1	1967.45	61.5132
C1	Control	ENSG00000233954	UQCRHL	70.9883	2.21386
C1	Control	ENSG00000065526	SPEN	1417	45.096
C1	Control	ENSG00000116809	ZBTB17	581.589	18.297
C1	Control	ENSG00000185519	FAM131C	188.675	5.8491
C1	Control	ENSG00000142627	EPHA2	4406.72	137.192
C1	Control	ENSG00000142632	ARHGEF19	223.946	7.05268
C1	Control	ENSG00000132881	RSG1	65.542	2.05104
C1	Control	ENSG00000037637	FBXO42	498.62	15.7172
C1	Control	ENSG00000055070	SZRD1	3760.62	117.31
C1	Control	ENSG00000187144	SPATA21	710.926	22.3105
C1	Control	ENSG00000157191	NECAP2	1553.58	48.8619
C1	Control	ENSG00000219481	NBPF1	835.645	26.6566
C1	Control	ENSG00000058453	CROCC	378.068	12.1527
C1	Control	ENSG00000117122	MFAP2	742.925	23.2363
C1	Control	ENSG00000159363	ATP13A2	2018.16	63.1481
C1	Control	ENSG00000117118	SDHB	4024.83	125.256
C1	Control	ENSG00000117115	PADI2	416.991	12.7831
C1	Control	ENSG00000142623	PADI1	871.862	28.0808
C1	Control	ENSG00000142619	PADI3	760.336	23.4266
C1	Control	ENSG00000179051	RCC2	7668.46	242.076
C1	Control	ENSG00000074964	ARHGEF10L	367.108	11.6313
C1	Control	ENSG00000159423	ALDH4A1	696.023	21.8147
C1	Control	ENSG00000169991	IFFO2	484.952	15.2651
C1	Control	ENSG00000127481	UBR4	6166.57	197.552
C1	Control	ENSG00000127463	EMC1	6193.64	195.438
C1	Control	ENSG00000053372	MRTO4	4344.23	135.085
C1	Control	ENSG00000053371	AKR7A2	3184.53	98.9905
C1	Control	ENSG00000040487	PQLC2	825.89	26.0547
C1	Control	ENSG00000077549	CAPZB	12594.9	389.547
C1	Control	ENSG00000173436	MINOS1	1966.54	61.392
C1	Control	ENSG00000158747	NBL1	2126.39	66.3661
C1	Control	ENSG00000162542	TMCO4	784.751	24.6311
C1	Control	ENSG00000169914	OTUD3	627.285	20.2417
C1	Control	ENSG00000162545	CAMK2N1	4234.39	131.401
C1	Control	ENSG00000090432	MUL1	1470.14	45.9183
C1	Control	ENSG00000158828	PINK1	2419.29	75.7862
C1	Control	ENSG00000244038	DDOST	10499.1	329.739
C1	Control	ENSG00000117245	KIF17	184.346	5.78176
C1	Control	ENSG00000189410	SH2D5	1435.89	45.5426
C1	Control	ENSG00000127483	HP1BP3	5707.38	181.421
C1	Control	ENSG00000075151	EIF4G3	4907.63	153.748
C1	Control	ENSG00000117298	ECE1	8010.85	252.114
C1	Control	ENSG00000142794	NBPF3	271.748	8.66164
C1	Control	ENSG00000076864	RAP1GAP	91.8503	2.89957
C1	Control	ENSG00000090686	USP48	3611.6	114.5
C1	Control	ENSG00000187942	LDLRAD2	1005.05	31.5557
C1	Control	ENSG00000142798	HSPG2	6750.43	212.488
C1	Control	ENSG00000070831	CDC42	9352.81	295.244
C1	Control	ENSG00000184677	ZBTB40	1154.11	36.7641
C1	Control	ENSG00000133216	EPHB2	5527.32	171.734
C1	Control	ENSG00000004487	KDM1A	8544.8	267.91
C1	Control	ENSG00000169641	LUZP1	3149.09	98.7696
C1	Control	ENSG00000179546	HTR1D	182.243	5.67536
C1	Control	ENSG00000125944	HNRNPR	8202.85	261.641
C1	Control	ENSG00000125945	ZNF436	701.555	22.0187
C1	Control	ENSG00000088280	ASAP3	853.372	26.7985
C1	Control	ENSG00000007968	E2F2	630.749	19.884
C1	Control	ENSG00000117318	ID3	153.344	4.78976
C1	Control	ENSG00000142676	RPL11	29395.8	919.651
C1	Control	ENSG00000011007	TCEB3	2226.83	70.2078
C1	Control	ENSG00000057757	PITHD1	1847.72	58.0148
C1	Control	ENSG00000011009	LYPLA2	2621.6	81.4295
C1	Control	ENSG00000117308	GALE	2794.99	87.9317
C1	Control	ENSG00000117305	HMGCL	1357.41	42.3628
C1	Control	ENSG00000179163	FUCA1	902.001	28.0832
C1	Control	ENSG00000189266	PNRC2	1901.05	60.0394
C1	Control	ENSG00000188529	SRSF10	2129.76	67.8037
C1	Control	ENSG00000001460	STPG1	165.64	5.17206
C1	Control	ENSG00000001461	NIPAL3	248.603	7.66607
C1	Control	ENSG00000133226	SRRM1	3281.64	104.166
C1	Control	ENSG00000169504	CLIC4	37385.8	1167.7
C1	Control	ENSG00000117614	SYF2	1879.78	58.6117
C1	Control	ENSG00000117616	C1orf63	1016.44	33.5293
C1	Control	ENSG00000183726	TMEM50A	5771.36	180.426
C1	Control	ENSG00000188672	RHCE	136.383	4.23498
C1	Control	ENSG00000204178	TMEM57	882.832	27.6592
C1	Control	ENSG00000157978	LDLRAP1	1151.56	36.0868
C1	Control	ENSG00000162430	SEPN1	5230.46	164.417
C1	Control	ENSG00000117640	MTFR1L	1048.49	33.1282
C1	Control	ENSG00000127423	AUNIP	649.634	20.4419
C1	Control	ENSG00000182749	PAQR7	1226.11	38.1902
C1	Control	ENSG00000117632	STMN1	20886.3	650.35
C1	Control	ENSG00000158006	PAFAH2	424.759	13.3159
C1	Control	ENSG00000175087	PDIK1L	135.898	4.23471
C1	Control	ENSG00000142684	ZNF593	357.608	11.0768
C1	Control	ENSG00000236782	AL391650.1	357.011	11.0587
C1	Control	ENSG00000130695	CEP85	606.084	19.2036
C1	Control	ENSG00000142669	SH3BGRL3	2251.78	69.7581
C1	Control	ENSG00000158062	UBXN11	844.449	26.7721
C1	Control	ENSG00000117682	DHDDS	881.073	27.715
C1	Control	ENSG00000198830	HMGN2	7844.04	246.255
C1	Control	ENSG00000117676	RPS6KA1	2543.66	79.3344
C1	Control	ENSG00000117713	ARID1A	2112	66.7543
C1	Control	ENSG00000060642	PIGV	247.486	7.75612
C1	Control	ENSG00000204160	ZDHHC18	809.297	25.4978
C1	Control	ENSG00000175793	SFN	67.5907	2.07383
C1	Control	ENSG00000142751	GPN2	728.022	22.8945
C1	Control	ENSG00000198746	GPATCH3	460.102	14.3485
C1	Control	ENSG00000090273	NUDC	6045.83	187.596
C1	Control	ENSG00000253368	TRNP1	2166.15	67.8613
C1	Control	ENSG00000158246	FAM46B	217.873	6.82212
C1	Control	ENSG00000090020	SLC9A1	625.828	19.6149
C1	Control	ENSG00000142784	WDTC1	1223.46	38.2193
C1	Control	ENSG00000186501	TMEM222	625.832	19.5102
C1	Control	ENSG00000142765	SYTL1	124.164	4.00927
C1	Control	ENSG00000142733	MAP3K6	920.484	28.9541
C1	Control	ENSG00000181773	GPR3	174.691	5.50082
C1	Control	ENSG00000158195	WASF2	3448.79	107.8
C1	Control	ENSG00000126705	AHDC1	570.587	17.938
C1	Control	ENSG00000126709	IFI6	463.106	14.4428
C1	Control	ENSG00000009780	FAM76A	285.843	8.93794
C1	Control	ENSG00000117758	STX12	591.895	18.5689
C1	Control	ENSG00000117751	PPP1R8	1102.44	34.7059
C1	Control	ENSG00000130775	THEMIS2	344.675	10.7662
C1	Control	ENSG00000117748	RPA2	1664.69	52.173
C1	Control	ENSG00000130768	SMPDL3B	68.0377	2.11794
C1	Control	ENSG00000158156	XKR8	179.749	5.64197
C1	Control	ENSG00000158161	EYA3	653.952	20.3411
C1	Control	ENSG00000126698	DNAJC8	3873.98	120.612
C1	Control	ENSG00000130770	ATPIF1	1915.04	59.8625
C1	Control	ENSG00000130766	SESN2	495.334	15.6308
C1	Control	ENSG00000130772	MED18	562.687	17.4765
C1	Control	ENSG00000204138	PHACTR4	1359.27	42.9913
C1	Control	ENSG00000180198	RCC1	2575.44	80.8524
C1	Control	ENSG00000180098	TRNAU1AP	389.905	12.2484
C1	Control	ENSG00000120656	TAF12	474.664	14.8595
C1	Control	ENSG00000162419	GMEB1	537.24	16.8004
C1	Control	ENSG00000198492	YTHDF2	2341.95	73.8767
C1	Control	ENSG00000159023	EPB41	589.689	18.5753
C1	Control	ENSG00000253304	TMEM200B	464.379	14.7488
C1	Control	ENSG00000116350	SRSF4	3255.3	103.166
C1	Control	ENSG00000116353	MECR	640.642	19.9863
C1	Control	ENSG00000060656	PTPRU	1638.63	51.6811
C1	Control	ENSG00000162511	LAPTM5	81.7014	2.54668
C1	Control	ENSG00000162512	SDC3	1504.09	47.3233
C1	Control	ENSG00000134644	PUM1	2398.68	75.2875
C1	Control	ENSG00000060688	SNRNP40	1897.81	59.4049
C1	Control	ENSG00000121766	ZCCHC17	1052.54	32.7401
C1	Control	ENSG00000168528	SERINC2	459.373	14.6232
C1	Control	ENSG00000142910	TINAGL1	1861.71	58.217
C1	Control	ENSG00000121764	HCRTR1	84.8562	2.64564
C1	Control	ENSG00000162517	PEF1	1655.02	51.5318
C1	Control	ENSG00000084636	COL16A1	381.011	12.2802
C1	Control	ENSG00000121753	BAI2	796.373	25.3344
C1	Control	ENSG00000134668	SPOCD1	355.786	11.1841
C1	Control	ENSG00000184007	PTP4A2	3705.72	115.778
C1	Control	ENSG00000121774	KHDRBS1	8512.2	265.946
C1	Control	ENSG00000121775	TMEM39B	631.088	19.7435
C1	Control	ENSG00000025800	KPNA6	2442.52	77.2535
C1	Control	ENSG00000084652	TXLNA	2126.98	67.2792
C1	Control	ENSG00000160050	CCDC28B	174.111	5.44766
C1	Control	ENSG00000160051	IQCC	155.676	4.91941
C1	Control	ENSG00000160055	TMEM234	100.088	3.20467
C1	Control	ENSG00000084623	EIF3I	6635.64	206.148
C1	Control	ENSG00000116478	HDAC1	3344.83	105.686
C1	Control	ENSG00000175130	MARCKSL1	4059.49	126.41
C1	Control	ENSG00000160058	BSDC1	910.216	29.0308
C1	Control	ENSG00000160062	ZBTB8A	299.851	9.4162
C1	Control	ENSG00000176261	ZBTB8OS	551.042	17.295
C1	Control	ENSG00000162521	RBBP4	4719.25	147.795
C1	Control	ENSG00000162520	SYNC	1029.92	32.2363
C1	Control	ENSG00000162522	KIAA1522	1872.84	58.7492
C1	Control	ENSG00000134684	YARS	5162.35	161.19
C1	Control	ENSG00000116497	S100PBP	668.831	21.0843
C1	Control	ENSG00000121905	HPCA	310.274	9.6892
C1	Control	ENSG00000121900	TMEM54	1376.19	42.8558
C1	Control	ENSG00000116514	RNF19B	347.747	10.7826
C1	Control	ENSG00000004455	AK2	4539.21	142.187
C1	Control	ENSG00000142920	ADC	202.908	6.37996
C1	Control	ENSG00000116525	TRIM62	267.473	8.34497
C1	Control	ENSG00000160094	ZNF362	335.899	10.4767
C1	Control	ENSG00000134686	PHC2	3481.96	109.123
C1	Control	ENSG00000121903	ZSCAN20	84.9434	2.67813
C1	Control	ENSG00000163866	SMIM12	769.451	24.0203
C1	Control	ENSG00000243749	ZMYM6NB	137.181	4.29481
C1	Control	ENSG00000163867	ZMYM6	345.371	11.0038
C1	Control	ENSG00000197056	ZMYM1	840.555	26.4864
C1	Control	ENSG00000116560	SFPQ	13034.1	415.448
C1	Control	ENSG00000146463	ZMYM4	2322.24	73.0605
C1	Control	ENSG00000142687	KIAA0319L	1912.9	60.1487
C1	Control	ENSG00000020129	NCDN	882.026	27.9776
C1	Control	ENSG00000126067	PSMB2	4535.46	141.476
C1	Control	ENSG00000142686	C1orf216	1053.06	33.1603
C1	Control	ENSG00000092853	CLSPN	2078.34	65.3476
C1	Control	ENSG00000134698	AGO4	388.916	12.4109
C1	Control	ENSG00000092847	AGO1	1331.63	42.1086
C1	Control	ENSG00000126070	AGO3	540.81	17.0507
C1	Control	ENSG00000116863	ADPRHL2	1573.75	49.2024
C1	Control	ENSG00000171812	COL8A2	247.069	7.67913
C1	Control	ENSG00000054116	TRAPPC3	2066.75	64.9212
C1	Control	ENSG00000116871	MAP7D1	7773.56	241.133
C1	Control	ENSG00000054118	THRAP3	5588.18	177.098
C1	Control	ENSG00000214193	SH3D21	459.775	14.9112
C1	Control	ENSG00000142694	EVA1B	654.869	20.4167
C1	Control	ENSG00000196182	STK40	1834.53	57.6354
C1	Control	ENSG00000181817	LSM10	1066.35	33.3099
C1	Control	ENSG00000116885	OSCP1	105.379	3.32503
C1	Control	ENSG00000116898	MRPS15	2854.23	88.707
C1	Control	ENSG00000163874	ZC3H12A	211.835	6.74474
C1	Control	ENSG00000163875	MEAF6	1138.72	35.8106
C1	Control	ENSG00000163877	SNIP1	582.302	18.2696
C1	Control	ENSG00000134697	GNL2	2542.19	79.6768
C1	Control	ENSG00000116922	C1orf109	723.236	22.9134
C1	Control	ENSG00000134690	CDCA8	2926.47	91.7464
C1	Control	ENSG00000185090	MANEAL	272.173	8.4562
C1	Control	ENSG00000196449	YRDC	651.101	20.4169
C1	Control	ENSG00000197982	C1orf122	1138.78	35.5033
C1	Control	ENSG00000188786	MTF1	589.38	18.6029
C1	Control	ENSG00000204084	INPP5B	708.783	22.4539
C1	Control	ENSG00000183431	SF3A3	4906.18	153.258
C1	Control	ENSG00000183386	FHL3	742.018	23.09
C1	Control	ENSG00000183520	UTP11L	1671.02	52.2699
C1	Control	ENSG00000116954	RRAGC	1059.84	33.1507
C1	Control	ENSG00000214114	MYCBP	1105.92	34.6
C1	Control	ENSG00000131233	GJA9	300.184	9.42637
C1	Control	ENSG00000174574	AKIRIN1	2524.65	79.8128
C1	Control	ENSG00000168653	NDUFS5	5292.21	163.938
C1	Control	ENSG00000127603	MACF1	11226	354.959
C1	Control	ENSG00000090621	PABPC4	7975.68	248.408
C1	Control	ENSG00000163909	HEYL	98.1309	3.06773
C1	Control	ENSG00000084072	PPIE	2517.95	78.6055
C1	Control	ENSG00000116985	BMP8B	297.32	9.27157
C1	Control	ENSG00000198754	OXCT2	51.6628	1.62851
C1	Control	ENSG00000043514	TRIT1	923.401	28.9722
C1	Control	ENSG00000116990	MYCL	43.0799	1.30134
C1	Control	ENSG00000168389	MFSD2A	422.792	13.4126
C1	Control	ENSG00000131236	CAP1	12693.4	396.742
C1	Control	ENSG00000131238	PPT1	4907.56	152.343
C1	Control	ENSG00000117000	RLF	958.643	30.1389
C1	Control	ENSG00000084073	ZMPSTE24	2106.32	66.3477
C1	Control	ENSG00000049089	COL9A2	62.4688	1.95479
C1	Control	ENSG00000084070	SMAP2	848.814	26.6298
C1	Control	ENSG00000187801	ZFP69B	139.744	4.40566
C1	Control	ENSG00000187815	ZFP69	209.476	6.58172
C1	Control	ENSG00000164002	EXO5	270.515	8.55058
C1	Control	ENSG00000117010	ZNF684	132.446	4.18156
C1	Control	ENSG00000117016	RIMS3	428.883	13.5004
C1	Control	ENSG00000066136	NFYC	919.408	28.7875
C1	Control	ENSG00000117013	KCNQ4	124.618	3.92018
C1	Control	ENSG00000179862	CITED4	859.103	26.54
C1	Control	ENSG00000171793	CTPS1	4210.14	132.628
C1	Control	ENSG00000010803	SCMH1	733.988	23.0529
C1	Control	ENSG00000204060	FOXO6	51.8807	1.62131
C1	Control	ENSG00000127124	HIVEP3	839.422	26.2756
C1	Control	ENSG00000198815	FOXJ3	1863.61	59.0816
C1	Control	ENSG00000127125	PPCS	879.062	27.4847
C1	Control	ENSG00000186409	CCDC30	47.4926	1.51226
C1	Control	ENSG00000171960	PPIH	1590.55	49.5863
C1	Control	ENSG00000065978	YBX1	35778.7	1111.91
C1	Control	ENSG00000117385	LEPRE1	2862.79	89.6017
C1	Control	ENSG00000164008	C1orf50	227.789	7.11153
C1	Control	ENSG00000177868	CCDC23	455.337	14.1966
C1	Control	ENSG00000164010	ERMAP	211.281	6.61426
C1	Control	ENSG00000164011	ZNF691	288.182	9.0089
C1	Control	ENSG00000117394	SLC2A1	4148.53	130.388
C1	Control	ENSG00000117395	EBNA1BP2	4037.3	126.341
C1	Control	ENSG00000243710	WDR65	354.986	11.0251
C1	Control	ENSG00000066056	TIE1	57.4964	1.79871
C1	Control	ENSG00000117399	CDC20	7375.05	229.837
C1	Control	ENSG00000066322	ELOVL1	2023.82	63.2349
C1	Control	ENSG00000159479	MED8	1099.14	34.4012
C1	Control	ENSG00000198198	SZT2	808.829	26.0938
C1	Control	ENSG00000178922	HYI	318.817	10.1609
C1	Control	ENSG00000142949	PTPRF	14271.4	446.122
C1	Control	ENSG00000066135	KDM4A	2022.19	63.6756
C1	Control	ENSG00000126091	ST3GAL3	478.911	14.8886
C1	Control	ENSG00000117408	IPO13	1048.72	32.9712
C1	Control	ENSG00000132768	DPH2	1225.66	38.0753
C1	Control	ENSG00000117410	ATP6V0B	1762.43	55.3911
C1	Control	ENSG00000117411	B4GALT2	2296.16	71.7659
C1	Control	ENSG00000159214	CCDC24	244.131	7.85198
C1	Control	ENSG00000196517	SLC6A9	192.014	6.05135
C1	Control	ENSG00000178028	DMAP1	1207.77	37.9516
C1	Control	ENSG00000117419	ERI3	1994.62	61.9207
C1	Control	ENSG00000187147	RNF220	2023.3	63.3505
C1	Control	ENSG00000126106	TMEM53	715.352	22.5074
C1	Control	ENSG00000142945	KIF2C	5539.54	174.051
C1	Control	ENSG00000142937	RPS8	30137.6	935.85
C1	Control	ENSG00000173846	PLK3	344.967	10.88
C1	Control	ENSG00000222009	BTBD19	224.277	7.38247
C1	Control	ENSG00000070785	EIF2B3	1214.13	37.8955
C1	Control	ENSG00000126107	HECTD3	1742.93	54.3611
C1	Control	ENSG00000126088	UROD	2912.09	90.9567
C1	Control	ENSG00000186603	HPDL	45.9891	1.45163
C1	Control	ENSG00000132781	MUTYH	543.721	17.1361
C1	Control	ENSG00000132773	TOE1	595.154	18.6917
C1	Control	ENSG00000070759	TESK2	213.742	6.64117
C1	Control	ENSG00000132763	MMACHC	717.784	22.2396
C1	Control	ENSG00000117450	PRDX1	25259.6	786.107
C1	Control	ENSG00000117448	AKR1A1	4133.29	128.644
C1	Control	ENSG00000132780	NASP	9353.95	295.634
C1	Control	ENSG00000159592	GPBP1L1	2027.8	63.2759
C1	Control	ENSG00000159596	TMEM69	804.999	25.4327
C1	Control	ENSG00000197429	IPP	567.965	17.7995
C1	Control	ENSG00000086015	MAST2	2784.75	87.3143
C1	Control	ENSG00000117461	PIK3R3	761.338	24.0065
C1	Control	ENSG00000117472	TSPAN1	166.205	5.10571
C1	Control	ENSG00000085998	POMGNT1	2178.73	68.4768
C1	Control	ENSG00000171357	LURAP1	79.3831	2.4944
C1	Control	ENSG00000085999	RAD54L	2011.74	63.6893
C1	Control	ENSG00000132128	LRRC41	2804.25	88.2041
C1	Control	ENSG00000173660	UQCRH	6707.33	208.574
C1	Control	ENSG00000117481	NSUN4	701.085	22.0772
C1	Control	ENSG00000079277	MKNK1	676.91	21.5627
C1	Control	ENSG00000142961	MOB3C	273.645	8.44463
C1	Control	ENSG00000123472	ATPAF1	1499.66	47.0935
C1	Control	ENSG00000159658	EFCAB14	2594.44	81.8555
C1	Control	ENSG00000123473	STIL	1567.68	49.4069
C1	Control	ENSG00000162368	CMPK1	4708.98	149.06
C1	Control	ENSG00000186564	FOXD2	65.8194	2.06507
C1	Control	ENSG00000185104	FAF1	3982.52	124.488
C1	Control	ENSG00000123080	CDKN2C	885.093	27.538
C1	Control	ENSG00000123091	RNF11	3183.76	101.063
C1	Control	ENSG00000085832	EPS15	1940.31	61.1001
C1	Control	ENSG00000117859	OSBPL9	2599.59	81.5957
C1	Control	ENSG00000078618	NRD1	7157.24	225.156
C1	Control	ENSG00000169213	RAB3B	8481.09	267.646
C1	Control	ENSG00000117862	TXNDC12	3830.74	119.722
C1	Control	ENSG00000198841	KTI12	725.543	22.6563
C1	Control	ENSG00000134717	BTF3L4	2254.49	71.0014
C1	Control	ENSG00000157077	ZFYVE9	1349.41	42.2003
C1	Control	ENSG00000154222	CC2D1B	976.552	31.3286
C1	Control	ENSG00000085840	ORC1	1490.28	46.7987
C1	Control	ENSG00000134748	PRPF38A	2307.2	72.2693
C1	Control	ENSG00000134744	ZCCHC11	1372.48	43.5049
C1	Control	ENSG00000162377	COA7	975.907	30.4787
C1	Control	ENSG00000162378	ZYG11B	1190.29	37.4579
C1	Control	ENSG00000203995	ZYG11A	398.397	12.7463
C1	Control	ENSG00000121310	ECHDC2	873.08	28.0394
C1	Control	ENSG00000116171	SCP2	2170.14	68.0587
C1	Control	ENSG00000157184	CPT2	490.949	15.3621
C1	Control	ENSG00000162384	C1orf123	995.264	31.1378
C1	Control	ENSG00000162385	MAGOH	1758.48	54.7536
C1	Control	ENSG00000157193	LRP8	833.992	26.1764
C1	Control	ENSG00000174332	GLIS1	87.6084	2.78207
C1	Control	ENSG00000058804	NDC1	1884.16	59.0732
C1	Control	ENSG00000058799	YIPF1	459.301	14.2679
C1	Control	ENSG00000081870	HSPB11	785.405	24.7611
C1	Control	ENSG00000116212	LRRC42	1448.77	45.1101
C1	Control	ENSG00000116209	TMEM59	2294.82	71.679
C1	Control	ENSG00000116205	TCEANC2	399.219	12.5009
C1	Control	ENSG00000215883	CYB5RL	203.022	6.38705
C1	Control	ENSG00000116221	MRPL37	5040.77	156.176
C1	Control	ENSG00000157216	SSBP3	1236.72	38.6524
C1	Control	ENSG00000162390	ACOT11	89.5926	2.83185
C1	Control	ENSG00000243725	TTC4	652.795	20.3514
C1	Control	ENSG00000162396	PARS2	199.356	6.26267
C1	Control	ENSG00000116133	DHCR24	18719.5	582.857
C1	Control	ENSG00000162402	USP24	2757.07	87.1388
C1	Control	ENSG00000162409	PRKAA2	721.448	22.7083
C1	Control	ENSG00000173406	DAB1	60.4517	1.89694
C1	Control	ENSG00000162600	OMA1	360.73	11.3208
C1	Control	ENSG00000184292	TACSTD2	263.341	7.90896
C1	Control	ENSG00000162601	MYSM1	812.291	26.3124
C1	Control	ENSG00000177606	JUN	4580.32	144.86
C1	Control	ENSG00000172456	FGGY	118.889	3.73102
C1	Control	ENSG00000134709	HOOK1	476.009	14.9541
C1	Control	ENSG00000162604	TM2D1	429.439	13.6367
C1	Control	ENSG00000132849	INADL	445.312	14.0198
C1	Control	ENSG00000162607	USP1	5685.07	180.019
C1	Control	ENSG00000116641	DOCK7	1683.33	53.3747
C1	Control	ENSG00000125703	ATG4C	631.152	19.7485
C1	Control	ENSG00000088035	ALG6	526.087	16.5582
C1	Control	ENSG00000142856	ITGB3BP	850.704	26.8374
C1	Control	ENSG00000203965	EFCAB7	155.246	4.93307
C1	Control	ENSG00000079739	PGM1	1035.02	32.149
C1	Control	ENSG00000185483	ROR1	156.402	4.89985
C1	Control	ENSG00000158966	CACHD1	375.334	11.8021
C1	Control	ENSG00000162437	RAVER2	618.986	19.5644
C1	Control	ENSG00000162434	JAK1	4464.66	139.475
C1	Control	ENSG00000162433	AK4	1761.46	56.2138
C1	Control	ENSG00000116675	DNAJC6	194.205	6.05609
C1	Control	ENSG00000116678	LEPR	386.699	11.9488
C1	Control	ENSG00000213625	LEPROT	2081.42	65.5837
C1	Control	ENSG00000198160	MIER1	1571.33	49.4969
C1	Control	ENSG00000116704	SLC35D1	249.53	7.95008
C1	Control	ENSG00000142864	SERBP1	18367.1	573.811
C1	Control	ENSG00000116717	GADD45A	1155.14	36.4769
C1	Control	ENSG00000172380	GNG12	6457.42	202.71
C1	Control	ENSG00000116729	WLS	2152.85	67.3818
C1	Control	ENSG00000024526	DEPDC1	3836.97	120.572
C1	Control	ENSG00000066557	LRRC40	1010.62	32.2095
C1	Control	ENSG00000116754	SRSF11	5767.18	183.429
C1	Control	ENSG00000118454	ANKRD13C	960.3	30.2954
C1	Control	ENSG00000197568	HHLA3	150.501	4.63988
C1	Control	ENSG00000116761	CTH	163.234	5.16476
C1	Control	ENSG00000132485	ZRANB2	3448.99	110.087
C1	Control	ENSG00000172260	NEGR1	352.729	10.8996
C1	Control	ENSG00000162620	LRRIQ3	47.1724	1.48244
C1	Control	ENSG00000254685	FPGT	230.081	7.26323
C1	Control	ENSG00000116791	CRYZ	4191.75	131.924
C1	Control	ENSG00000162623	TYW3	988.848	30.9969
C1	Control	ENSG00000117054	ACADM	1302.09	41.0681
C1	Control	ENSG00000137955	RABGGTB	1478.45	47.4594
C1	Control	ENSG00000142892	PIGK	2279.13	71.429
C1	Control	ENSG00000154027	AK5	1792.91	55.4753
C1	Control	ENSG00000036549	ZZZ3	1689.71	53.3166
C1	Control	ENSG00000077254	USP33	1680.39	52.9272
C1	Control	ENSG00000180488	FAM73A	475.156	14.9899
C1	Control	ENSG00000162614	NEXN	918.678	28.8619
C1	Control	ENSG00000162613	FUBP1	3325.19	104.777
C1	Control	ENSG00000162616	DNAJB4	567.757	17.5486
C1	Control	ENSG00000162618	ELTD1	1830.14	56.3013
C1	Control	ENSG00000142875	PRKACB	1094.45	34.5743
C1	Control	ENSG00000117133	RPF1	1237.95	39.0589
C1	Control	ENSG00000174021	GNG5	2842.38	88.1721
C1	Control	ENSG00000122432	SPATA1	59.7322	1.86095
C1	Control	ENSG00000117151	CTBS	409.221	12.7396
C1	Control	ENSG00000117155	SSX2IP	1329.95	41.8658
C1	Control	ENSG00000171517	LPAR3	139.21	4.36793
C1	Control	ENSG00000097096	SYDE2	170.721	5.4549
C1	Control	ENSG00000162642	C1orf52	749.888	23.7673
C1	Control	ENSG00000142867	BCL10	770.9	24.3681
C1	Control	ENSG00000153904	DDAH1	1587.24	49.6523
C1	Control	ENSG00000142871	CYR61	15913.6	497.127
C1	Control	ENSG00000117174	ZNHIT6	1513.71	47.7059
C1	Control	ENSG00000122417	ODF2L	669.393	21.5437
C1	Control	ENSG00000097033	SH3GLB1	2833.19	89.1331
C1	Control	ENSG00000183291	SELENOF	3998.21	125.315
C1	Control	ENSG00000153936	HS2ST1	2004.76	63.0716
C1	Control	ENSG00000267561	AC093155.3	226.228	7.15076
C1	Control	ENSG00000143013	LMO4	927.713	29.1401
C1	Control	ENSG00000065243	PKN2	2396.99	75.8612
C1	Control	ENSG00000137947	GTF2B	496.338	15.524
C1	Control	ENSG00000137944	CCBL2	834.973	26.0981
C1	Control	ENSG00000213516	RBMXL1	409.34	12.833
C1	Control	ENSG00000117226	GBP3	827.282	25.9826
C1	Control	ENSG00000117228	GBP1	762.098	23.7325
C1	Control	ENSG00000162645	GBP2	224.696	6.92884
C1	Control	ENSG00000197147	LRRC8B	300.106	9.43176
C1	Control	ENSG00000171488	LRRC8C	634.132	19.9086
C1	Control	ENSG00000171492	LRRC8D	788.125	24.6667
C1	Control	ENSG00000162664	ZNF326	1414.28	45.2407
C1	Control	ENSG00000122482	ZNF644	1528.76	48.2273
C1	Control	ENSG00000097046	CDC7	1308.33	41.6615
C1	Control	ENSG00000069702	TGFBR3	138.655	4.35323
C1	Control	ENSG00000172031	EPHX4	162.298	5.08439
C1	Control	ENSG00000174842	GLMN	506.478	16.026
C1	Control	ENSG00000122484	RPAP2	481.742	15.248
C1	Control	ENSG00000067208	EVI5	791.061	25.2129
C1	Control	ENSG00000122406	RPL5	38211.9	1188.89
C1	Control	ENSG00000154511	FAM69A	625.507	19.6483
C1	Control	ENSG00000143033	MTF2	1585.87	49.9174
C1	Control	ENSG00000117500	TMED5	3254.86	102.375
C1	Control	ENSG00000122483	CCDC18	692.424	22.019
C1	Control	ENSG00000117505	DR1	3393.67	107.389
C1	Control	ENSG00000137942	FNBP1L	1375.68	43.4448
C1	Control	ENSG00000137936	BCAR3	3737.82	118.002
C1	Control	ENSG00000067334	DNTTIP2	2331.05	73.0339
C1	Control	ENSG00000023909	GCLM	1246.25	39.2059
C1	Control	ENSG00000137962	ARHGAP29	13969.9	442.307
C1	Control	ENSG00000117528	ABCD3	2431.65	77.5065
C1	Control	ENSG00000117525	F3	114.514	3.63317
C1	Control	ENSG00000117519	CNN3	8129.89	255.235
C1	Control	ENSG00000172339	ALG14	223.268	6.96016
C1	Control	ENSG00000152078	TMEM56	159.455	4.78376
C1	Control	ENSG00000271092	TMEM56-RWDD3	164.558	5.17271
C1	Control	ENSG00000122481	RWDD3	192.813	6.08989
C1	Control	ENSG00000117569	PTBP2	426.835	13.8199
C1	Control	ENSG00000188641	DPYD	856.268	26.7786
C1	Control	ENSG00000162627	SNX7	947.031	29.507
C1	Control	ENSG00000156869	FRRS1	116.694	3.67178
C1	Control	ENSG00000162688	AGL	1124.66	35.4892
C1	Control	ENSG00000117620	SLC35A3	627.229	19.7147
C1	Control	ENSG00000156875	HIAT1	2215	69.6059
C1	Control	ENSG00000156876	SASS6	475.615	15.059
C1	Control	ENSG00000122435	TRMT13	360.142	11.3893
C1	Control	ENSG00000137992	DBT	870.542	27.0557
C1	Control	ENSG00000137996	RTCA	863.094	27.2859
C1	Control	ENSG00000079335	CDC14A	348.53	11.0297
C1	Control	ENSG00000162692	VCAM1	1024.7	31.81
C1	Control	ENSG00000162694	EXTL2	941.619	29.8709
C1	Control	ENSG00000162695	SLC30A7	938.541	29.9253
C1	Control	ENSG00000117543	DPH5	736.956	23.0077
C1	Control	ENSG00000170989	S1PR1	246.657	7.62096
C1	Control	ENSG00000185946	RNPC3	344.993	11.1608
C1	Control	ENSG00000198890	PRMT6	1149.22	36.4744
C1	Control	ENSG00000162631	NTNG1	348.313	10.8074
C1	Control	ENSG00000085491	SLC25A24	3655.05	115.811
C1	Control	ENSG00000162636	FAM102B	293.223	9.26515
C1	Control	ENSG00000162639	HENMT1	237.833	7.41001
C1	Control	ENSG00000134186	PRPF38B	2830.59	89.076
C1	Control	ENSG00000116266	STXBP3	1499.55	47.215
C1	Control	ENSG00000121957	GPSM2	2368.22	73.9022
C1	Control	ENSG00000121940	CLCC1	1038.59	32.2568
C1	Control	ENSG00000085433	WDR47	314.29	9.9775
C1	Control	ENSG00000197780	TAF13	914.423	28.702
C1	Control	ENSG00000215717	TMEM167B	889.398	27.8595
C1	Control	ENSG00000031698	SARS	6514.56	203.028
C1	Control	ENSG00000143126	CELSR2	2293.38	72.5138
C1	Control	ENSG00000134222	PSRC1	1133.23	35.6345
C1	Control	ENSG00000134243	SORT1	2305.77	72.0762
C1	Control	ENSG00000143106	PSMA5	4040.55	126.149
C1	Control	ENSG00000162650	ATXN7L2	154.622	4.91563
C1	Control	ENSG00000174151	CYB561D1	273.467	8.74093
C1	Control	ENSG00000181754	AMIGO1	56.388	1.76462
C1	Control	ENSG00000065135	GNAI3	4576.66	142.78
C1	Control	ENSG00000116337	AMPD2	3086.73	97.56
C1	Control	ENSG00000134202	GSTM3	1501.56	46.6206
C1	Control	ENSG00000184371	CSF1	1055.16	33.1781
C1	Control	ENSG00000168710	AHCYL1	6722.02	211.073
C1	Control	ENSG00000143093	STRIP1	912.23	29.1482
C1	Control	ENSG00000162775	RBM15	686.007	21.7702
C1	Control	ENSG00000168679	SLC16A4	242.387	7.64544
C1	Control	ENSG00000134248	LAMTOR5	1431.48	44.784
C1	Control	ENSG00000121931	LRIF1	675.868	21.0669
C1	Control	ENSG00000156171	DRAM2	895.088	27.7109
C1	Control	ENSG00000134255	CEPT1	633.562	19.4405
C1	Control	ENSG00000116455	WDR77	1621.96	50.8029
C1	Control	ENSG00000116459	ATP5F1	5172.57	161.83
C1	Control	ENSG00000116473	RAP1A	1622.78	50.8748
C1	Control	ENSG00000064703	DDX20	1103.62	34.8812
C1	Control	ENSG00000143079	CTTNBP2NL	1355.14	42.3352
C1	Control	ENSG00000134245	WNT2B	118.4	3.65547
C1	Control	ENSG00000007341	ST7L	265.219	8.33985
C1	Control	ENSG00000116489	CAPZA1	5712.07	179.35
C1	Control	ENSG00000155363	MOV10	2402.15	76.6162
C1	Control	ENSG00000155366	RHOC	4212.28	131.102
C1	Control	ENSG00000271810	AL603832.3	1482.87	46.1541
C1	Control	ENSG00000155367	PPM1J	106.379	3.33439
C1	Control	ENSG00000155380	SLC16A1	7230.25	225.758
C1	Control	ENSG00000198799	LRIG2	520.8	16.463
C1	Control	ENSG00000081026	MAGI3	374.433	11.7738
C1	Control	ENSG00000116793	PHTF1	983.859	31.0278
C1	Control	ENSG00000081019	RSBN1	770.584	24.103
C1	Control	ENSG00000134242	PTPN22	68.431	2.08739
C1	Control	ENSG00000134262	AP4B1	472.166	14.994
C1	Control	ENSG00000118655	DCLRE1B	952.307	29.7955
C1	Control	ENSG00000163349	HIPK1	1507.22	47.521
C1	Control	ENSG00000197323	TRIM33	1985.05	63.0876
C1	Control	ENSG00000116752	BCAS2	1529.89	48.0841
C1	Control	ENSG00000213281	NRAS	4460.76	141.635
C1	Control	ENSG00000009307	CSDE1	16817.6	526.38
C1	Control	ENSG00000052723	SIKE1	1448.25	45.9382
C1	Control	ENSG00000134198	TSPAN2	206.061	6.36295
C1	Control	ENSG00000173218	VANGL1	1181.25	37.0798
C1	Control	ENSG00000163399	ATP1A1	12454.9	390.816
C1	Control	ENSG00000116815	CD58	254.845	8.0546
C1	Control	ENSG00000143061	IGSF3	1537.86	48.5411
C1	Control	ENSG00000134247	PTGFRN	2426.01	76.3085
C1	Control	ENSG00000116830	TTF2	1211.99	38.553
C1	Control	ENSG00000134253	TRIM45	225.515	7.17958
C1	Control	ENSG00000198162	MAN1A2	1569.15	49.8952
C1	Control	ENSG00000196505	GDAP2	523.562	16.5523
C1	Control	ENSG00000065183	WDR3	1672.73	52.5486
C1	Control	ENSG00000155761	SPAG17	75.3763	2.36545
C1	Control	ENSG00000092607	TBX15	299.058	9.43405
C1	Control	ENSG00000116874	WARS2	694.492	21.7005
C1	Control	ENSG00000143067	ZNF697	454.311	14.3282
C1	Control	ENSG00000092621	PHGDH	9947.94	309.714
C1	Control	ENSG00000134250	NOTCH2	6474.01	204.678
C1	Control	ENSG00000188610	FAM72B	659.836	20.2392
C1	Control	ENSG00000171943	SRGAP2C	442.055	13.8816
C1	Control	ENSG00000215784	FAM72D	650.493	19.966
C1	Control	ENSG00000196369	SRGAP2B	467.963	14.7767
C1	Control	ENSG00000162825	NBPF8	153.96	4.93338
C1	Control	ENSG00000178104	PDE4DIP	2795.06	86.9711
C1	Control	ENSG00000177144	NUDT4P1	60.6665	1.91027
C1	Control	ENSG00000121851	POLR3GL	827.473	25.7523
C1	Control	ENSG00000131779	PEX11B	620.292	19.3888
C1	Control	ENSG00000131788	PIAS3	1349.67	42.3867
C1	Control	ENSG00000186364	NUDT17	189.101	5.93595
C1	Control	ENSG00000186141	POLR3C	911.945	28.5318
C1	Control	ENSG00000117262	GPR89A	509.078	15.9854
C1	Control	ENSG00000131791	PRKAB2	438.815	14.0514
C1	Control	ENSG00000131778	CHD1L	1587.03	50.119
C1	Control	ENSG00000116128	BCL9	1510.24	47.6243
C1	Control	ENSG00000162836	ACP6	378.682	11.9222
C1	Control	ENSG00000188092	GPR89B	388.124	12.1676
C1	Control	ENSG00000178096	BOLA1	160.832	5.03041
C1	Control	ENSG00000143368	SF3B4	2032.64	63.493
C1	Control	ENSG00000014914	MTMR11	175.911	5.48933
C1	Control	ENSG00000136631	VPS45	904.178	28.5056
C1	Control	ENSG00000023902	PLEKHO1	1061.34	33.0347
C1	Control	ENSG00000143401	ANP32E	6590.96	205.624
C1	Control	ENSG00000117362	APH1A	3510.44	109.718
C1	Control	ENSG00000118292	C1orf54	203.733	6.39026
C1	Control	ENSG00000117360	PRPF3	1821.91	56.9999
C1	Control	ENSG00000163125	RPRD2	1347.41	42.2761
C1	Control	ENSG00000143374	TARS2	1803.38	56.2438
C1	Control	ENSG00000143369	ECM1	500.578	15.5635
C1	Control	ENSG00000143382	ADAMTSL4	265.591	8.40504
C1	Control	ENSG00000143384	MCL1	10181.4	318.959
C1	Control	ENSG00000143420	ENSA	4445.49	139.298
C1	Control	ENSG00000143457	GOLPH3L	1107.65	34.4903
C1	Control	ENSG00000163131	CTSS	129.495	4.07049
C1	Control	ENSG00000143437	ARNT	967.974	30.3374
C1	Control	ENSG00000143379	SETDB1	841.81	26.4433
C1	Control	ENSG00000143418	CERS2	3550.65	110.199
C1	Control	ENSG00000143412	ANXA9	65.3428	1.99822
C1	Control	ENSG00000143409	FAM63A	157.638	4.91858
C1	Control	ENSG00000143363	PRUNE	550.403	17.1316
C1	Control	ENSG00000143443	C1orf56	319.965	10.0039
C1	Control	ENSG00000197622	CDC42SE1	1703.52	53.8174
C1	Control	ENSG00000213190	MLLT11	791.56	24.6983
C1	Control	ENSG00000143458	GABPB2	191.712	6.08028
C1	Control	ENSG00000143434	SEMA6C	453.263	14.4237
C1	Control	ENSG00000163156	SCNM1	940.891	29.4365
C1	Control	ENSG00000163155	LYSMD1	255.925	8.01903
C1	Control	ENSG00000163159	VPS72	1719.6	53.5653
C1	Control	ENSG00000143398	PIP5K1A	2906.31	91.6087
C1	Control	ENSG00000159352	PSMD4	4989.98	155.855
C1	Control	ENSG00000143373	ZNF687	1492.03	46.8834
C1	Control	ENSG00000143393	PI4KB	1934.29	60.6669
C1	Control	ENSG00000143390	RFX5	1540.73	48.6381
C1	Control	ENSG00000159377	PSMB4	6409.25	199.97
C1	Control	ENSG00000143442	POGZ	2028.39	64.0745
C1	Control	ENSG00000143375	CGN	108.948	3.49183
C1	Control	ENSG00000143367	TUFT1	688.888	21.709
C1	Control	ENSG00000143376	SNX27	823.619	26.0975
C1	Control	ENSG00000143436	MRPL9	1508.16	47.1844
C1	Control	ENSG00000143450	OAZ3	301.786	9.45742
C1	Control	ENSG00000182134	TDRKH	561.001	17.5673
C1	Control	ENSG00000159445	THEM4	408.9	12.9055
C1	Control	ENSG00000197747	S100A10	5254.88	163.431
C1	Control	ENSG00000163191	S100A11	5757.45	178.042
C1	Control	ENSG00000197956	S100A6	12445.7	387.288
C1	Control	ENSG00000196154	S100A4	406.633	12.6323
C1	Control	ENSG00000188015	S100A3	165.521	5.1465
C1	Control	ENSG00000196754	S100A2	1151.2	36.0962
C1	Control	ENSG00000188643	S100A16	10684.7	332.933
C1	Control	ENSG00000189171	S100A13	3977.85	123.764
C1	Control	ENSG00000160678	S100A1	2764.59	85.4096
C1	Control	ENSG00000160679	CHTOP	2915.82	91.4792
C1	Control	ENSG00000143553	SNAPIN	815.901	25.5183
C1	Control	ENSG00000143621	ILF2	9955.57	310.362
C1	Control	ENSG00000169418	NPR1	383.42	11.6794
C1	Control	ENSG00000143624	INTS3	1829.7	57.6072
C1	Control	ENSG00000143554	SLC27A3	235.404	7.51855
C1	Control	ENSG00000143614	GATAD2B	1772.81	55.4959
C1	Control	ENSG00000198837	DENND4B	2134.8	67.3388
C1	Control	ENSG00000160741	CRTC2	1629.51	51.296
C1	Control	ENSG00000143570	SLC39A1	4592.92	143.296
C1	Control	ENSG00000143578	CREB3L4	309.116	9.66616
C1	Control	ENSG00000143543	JTB	3607.26	112.491
C1	Control	ENSG00000143545	RAB13	7219.16	224.615
C1	Control	ENSG00000177954	RPS27	16516.9	513.452
C1	Control	ENSG00000143549	TPM3	19783.6	617.727
C1	Control	ENSG00000143612	C1orf43	6636.64	207.031
C1	Control	ENSG00000143569	UBAP2L	5836.01	184.827
C1	Control	ENSG00000143575	HAX1	2751.98	86.0689
C1	Control	ENSG00000143515	ATP8B2	1511.11	48.2693
C1	Control	ENSG00000160712	IL6R	115.538	3.63836
C1	Control	ENSG00000160714	UBE2Q1	2306.98	72.5201
C1	Control	ENSG00000160710	ADAR	9332.14	295.259
C1	Control	ENSG00000163344	PMVK	1794.35	55.7108
C1	Control	ENSG00000163346	PBXIP1	3641.53	113.687
C1	Control	ENSG00000163348	PYGO2	2927.79	92.3454
C1	Control	ENSG00000160691	SHC1	8121.9	256.302
C1	Control	ENSG00000173207	CKS1B	4879.46	151.837
C1	Control	ENSG00000160688	FLAD1	1435.96	45.3739
C1	Control	ENSG00000160685	ZBTB7B	1247.8	39.3777
C1	Control	ENSG00000143537	ADAM15	4682.25	146.788
C1	Control	ENSG00000243364	EFNA4	303.7	9.48093
C1	Control	ENSG00000143590	EFNA3	150.338	4.71518
C1	Control	ENSG00000251246	AL691442.1	76.71	2.4138
C1	Control	ENSG00000169242	EFNA1	185.49	5.74697
C1	Control	ENSG00000169241	SLC50A1	1107.67	34.5515
C1	Control	ENSG00000179085	DPM3	1106.3	34.5463
C1	Control	ENSG00000163463	KRTCAP2	806.079	25.3219
C1	Control	ENSG00000185499	MUC1	63.7087	1.98769
C1	Control	ENSG00000169231	THBS3	292.985	9.16748
C1	Control	ENSG00000173171	MTX1	1690.99	52.787
C1	Control	ENSG00000177628	GBA	2050.83	63.9719
C1	Control	ENSG00000160767	FAM189B	2996.67	93.6298
C1	Control	ENSG00000116521	SCAMP3	1870.97	58.5431
C1	Control	ENSG00000176444	CLK2	1281.23	40.787
C1	Control	ENSG00000143630	HCN3	259.639	8.39197
C1	Control	ENSG00000160752	FDPS	8951.43	278.644
C1	Control	ENSG00000160753	RUSC1	2298.79	72.3774
C1	Control	ENSG00000116539	ASH1L	1717.64	54.7332
C1	Control	ENSG00000125459	MSTO1	1080.78	34.4672
C1	Control	ENSG00000163374	YY1AP1	1713.61	54.0518
C1	Control	ENSG00000132676	DAP3	3818.34	119.925
C1	Control	ENSG00000116580	GON4L	1661.98	52.7257
C1	Control	ENSG00000143622	RIT1	761.359	23.895
C1	Control	ENSG00000132680	KIAA0907	1772.26	57.0228
C1	Control	ENSG00000116584	ARHGEF2	2029.31	62.9423
C1	Control	ENSG00000163479	SSR2	6049.56	188.203
C1	Control	ENSG00000160803	UBQLN4	3100.92	97.7053
C1	Control	ENSG00000116586	LAMTOR2	1347.85	41.9374
C1	Control	ENSG00000254726	MEX3A	937.884	29.8109
C1	Control	ENSG00000160789	LMNA	13761.8	429.745
C1	Control	ENSG00000160785	SLC25A44	1512.48	47.4368
C1	Control	ENSG00000260238	PMF1-BGLAP	963.344	30.0753
C1	Control	ENSG00000160783	PMF1	1773.29	55.1606
C1	Control	ENSG00000198952	SMG5	6528.16	208.401
C1	Control	ENSG00000163472	TMEM79	437.989	13.6389
C1	Control	ENSG00000198715	C1orf85	1220.08	37.878
C1	Control	ENSG00000163468	CCT3	23517.9	732.982
C1	Control	ENSG00000116604	MEF2D	1825.53	57.2086
C1	Control	ENSG00000183856	IQGAP3	1761.18	55.5573
C1	Control	ENSG00000163382	APOA1BP	3888.73	120.877
C1	Control	ENSG00000160818	GPATCH4	2405.45	75.1975
C1	Control	ENSG00000132692	BCAN	244.077	7.61242
C1	Control	ENSG00000132688	NES	739.955	23.1224
C1	Control	ENSG00000143320	CRABP2	421.704	13.0383
C1	Control	ENSG00000143319	ISG20L2	1658.64	52.024
C1	Control	ENSG00000143303	RRNAD1	590.563	18.1945
C1	Control	ENSG00000143314	MRPL24	2345.57	73.1393
C1	Control	ENSG00000143321	HDGF	16727.6	519.415
C1	Control	ENSG00000143294	PRCC	3006.07	93.7948
C1	Control	ENSG00000187800	PEAR1	484.707	15.4559
C1	Control	ENSG00000132694	ARHGEF11	1121.72	35.9001
C1	Control	ENSG00000117036	ETV3	926.63	29.2595
C1	Control	ENSG00000183853	KIRREL	9087.09	288.483
C1	Control	ENSG00000163565	IFI16	2466.92	77.3648
C1	Control	ENSG00000158716	DUSP23	592.871	18.4894
C1	Control	ENSG00000213085	CCDC19	77.1272	2.41842
C1	Control	ENSG00000158710	TAGLN2	16676.6	520.053
C1	Control	ENSG00000143315	PIGM	352.012	11.195
C1	Control	ENSG00000162729	IGSF8	2518.63	78.88
C1	Control	ENSG00000162734	PEA15	5068.54	158.388
C1	Control	ENSG00000132716	DCAF8	1771.78	56.2917
C1	Control	ENSG00000258465	AL139011.2	658.086	20.8594
C1	Control	ENSG00000162735	PEX19	1069.02	33.4466
C1	Control	ENSG00000122218	COPA	6418.45	201.343
C1	Control	ENSG00000162736	NCSTN	1275.74	40.081
C1	Control	ENSG00000162738	VANGL2	527.161	16.8277
C1	Control	ENSG00000158769	F11R	609.624	19.0373
C1	Control	ENSG00000158773	USF1	765.695	24.1139
C1	Control	ENSG00000143256	PFDN2	2423.21	75.7697
C1	Control	ENSG00000158793	NIT1	735.326	23.2221
C1	Control	ENSG00000158796	DEDD	632.941	19.8398
C1	Control	ENSG00000143222	UFC1	828.784	25.8032
C1	Control	ENSG00000143258	USP21	667.006	20.97
C1	Control	ENSG00000143224	PPOX	468.103	14.7016
C1	Control	ENSG00000158850	B4GALT3	1279.27	40.184
C1	Control	ENSG00000158864	NDUFS2	1969.52	61.4714
C1	Control	ENSG00000158882	TOMM40L	285.787	8.92875
C1	Control	ENSG00000143252	SDHC	1887.54	58.8306
C1	Control	ENSG00000188931	C1orf192	111.325	3.48503
C1	Control	ENSG00000081721	DUSP12	498.836	15.9574
C1	Control	ENSG00000118217	ATF6	1081.49	33.4396
C1	Control	ENSG00000162745	OLFML2B	1036.97	31.9392
C1	Control	ENSG00000198929	NOS1AP	56.366	1.76667
C1	Control	ENSG00000239887	C1orf226	45.7007	1.4223
C1	Control	ENSG00000152332	UHMK1	2217.81	70.4562
C1	Control	ENSG00000117143	UAP1	2823.84	88.1979
C1	Control	ENSG00000132196	HSD17B7	238.684	7.48029
C1	Control	ENSG00000117152	RGS4	180.368	5.60442
C1	Control	ENSG00000143228	NUF2	987.711	31.1021
C1	Control	ENSG00000143198	MGST3	1402.08	43.9366
C1	Control	ENSG00000143149	ALDH9A1	1178.88	36.7719
C1	Control	ENSG00000143183	TMCO1	1208.85	37.8082
C1	Control	ENSG00000143179	UCK2	1842.83	57.8476
C1	Control	ENSG00000143157	POGK	1786.21	56.2003
C1	Control	ENSG00000152382	TADA1	334.39	10.5179
C1	Control	ENSG00000143195	ILDR2	196.367	6.16443
C1	Control	ENSG00000143190	POU2F1	758.387	23.9773
C1	Control	ENSG00000143162	CREG1	334.284	10.5008
C1	Control	ENSG00000197965	MPZL1	1649.18	51.7956
C1	Control	ENSG00000143158	MPC2	774.104	24.1695
C1	Control	ENSG00000143164	DCAF6	2384.83	75.9645
C1	Control	ENSG00000143147	GPR161	403.031	12.5686
C1	Control	ENSG00000143155	TIPRL	886.757	27.8384
C1	Control	ENSG00000213064	SFT2D2	1066.02	34.1522
C1	Control	ENSG00000143153	ATP1B1	1467.04	45.7635
C1	Control	ENSG00000143156	NME7	701.016	21.8285
C1	Control	ENSG00000117475	BLZF1	430.902	13.5661
C1	Control	ENSG00000117479	SLC19A2	248.954	7.86983
C1	Control	ENSG00000000460	C1orf112	544.663	17.048
C1	Control	ENSG00000171806	METTL18	132.344	4.15884
C1	Control	ENSG00000000457	SCYL3	233.984	7.38063
C1	Control	ENSG00000075945	KIFAP3	397.058	12.4151
C1	Control	ENSG00000120370	GORAB	164.29	5.19952
C1	Control	ENSG00000117523	PRRC2C	5638.16	178.038
C1	Control	ENSG00000117533	VAMP4	390.816	12.2954
C1	Control	ENSG00000010165	METTL13	1074.3	33.7451
C1	Control	ENSG00000135845	PIGC	601.092	18.7967
C1	Control	ENSG00000094975	SUCO	1718.59	53.4458
C1	Control	ENSG00000117592	PRDX6	4670.04	145.49
C1	Control	ENSG00000076321	KLHL20	174.668	5.54118
C1	Control	ENSG00000120334	CENPL	360.318	11.3553
C1	Control	ENSG00000117593	DARS2	2496.62	77.8432
C1	Control	ENSG00000185278	ZBTB37	171.024	5.5039
C1	Control	ENSG00000135870	RC3H1	444.866	14.3234
C1	Control	ENSG00000152061	RABGAP1L	529.6	16.5809
C1	Control	ENSG00000116161	CACYBP	4923.93	153.08
C1	Control	ENSG00000120333	MRPS14	504.933	15.7895
C1	Control	ENSG00000143207	RFWD2	855.464	26.8749
C1	Control	ENSG00000075391	RASAL2	685.986	21.7894
C1	Control	ENSG00000116191	RALGPS2	1958.4	61.5965
C1	Control	ENSG00000116199	FAM20B	1489.44	46.4794
C1	Control	ENSG00000186283	TOR3A	807.995	25.4569
C1	Control	ENSG00000143322	ABL2	1712.25	53.9592
C1	Control	ENSG00000057252	SOAT1	1578.52	49.7527
C1	Control	ENSG00000169905	TOR1AIP2	1196.24	37.7571
C1	Control	ENSG00000143337	TOR1AIP1	1019.4	31.8903
C1	Control	ENSG00000135837	CEP350	975.453	30.9805
C1	Control	ENSG00000116260	QSOX1	5150.51	160.48
C1	Control	ENSG00000143324	XPR1	1458.34	45.9007
C1	Control	ENSG00000135823	STX6	1723.56	54.0968
C1	Control	ENSG00000153029	MR1	319.639	9.90201
C1	Control	ENSG00000162783	IER5	1108.16	34.6348
C1	Control	ENSG00000135821	GLUL	659.041	20.4866
C1	Control	ENSG00000135828	RNASEL	160.343	5.04328
C1	Control	ENSG00000135829	DHX9	9716.67	308.486
C1	Control	ENSG00000135862	LAMC1	17649.9	556.581
C1	Control	ENSG00000058085	LAMC2	768.462	23.8904
C1	Control	ENSG00000157064	NMNAT2	123.481	3.92398
C1	Control	ENSG00000116698	SMG7	1626.34	51.143
C1	Control	ENSG00000162704	ARPC5	6635.23	207.872
C1	Control	ENSG00000143344	RGL1	3974.57	123.988
C1	Control	ENSG00000198860	TSEN15	1663.93	52.1642
C1	Control	ENSG00000116667	C1orf21	231.501	7.17601
C1	Control	ENSG00000116406	EDEM3	1126.03	34.6037
C1	Control	ENSG00000135842	FAM129A	8515.43	268.62
C1	Control	ENSG00000121481	RNF2	1487.49	46.5853
C1	Control	ENSG00000121486	TRMT1L	1131.78	35.2163
C1	Control	ENSG00000116668	SWT1	214.708	6.56783
C1	Control	ENSG00000116679	IVNS1ABP	5998.52	188.027
C1	Control	ENSG00000143341	HMCN1	155.588	4.95282
C1	Control	ENSG00000116690	PRG4	190.624	5.99951
C1	Control	ENSG00000047410	TPR	6652.52	209.993
C1	Control	ENSG00000157181	C1orf27	675.721	21.3616
C1	Control	ENSG00000116711	PLA2G4A	264.345	8.30375
C1	Control	ENSG00000231767	MIR4426	127.224	3.93124
C1	Control	ENSG00000116741	RGS2	201.185	6.29742
C1	Control	ENSG00000116750	UCHL5	2307.82	72.5104
C1	Control	ENSG00000116747	TROVE2	2416.25	75.8258
C1	Control	ENSG00000023572	GLRX2	491.145	15.366
C1	Control	ENSG00000134371	CDC73	2466.64	77.5491
C1	Control	ENSG00000066279	ASPM	5145.04	161.693
C1	Control	ENSG00000177888	ZBTB41	846.042	26.5305
C1	Control	ENSG00000213047	DENND1B	400.914	12.6198
C1	Control	ENSG00000151414	NEK7	2077.24	65.9553
C1	Control	ENSG00000162702	ZNF281	2651.02	83.5052
C1	Control	ENSG00000118193	KIF14	2346.38	73.7303
C1	Control	ENSG00000118197	DDX59	374.967	11.8021
C1	Control	ENSG00000118200	CAMSAP2	3082.79	97.1058
C1	Control	ENSG00000163362	C1orf106	647.663	20.4094
C1	Control	ENSG00000116852	KIF21B	633.324	20.048
C1	Control	ENSG00000116857	TMEM9	3989.12	124.633
C1	Control	ENSG00000163395	IGFN1	3491.13	108.014
C1	Control	ENSG00000174307	PHLDA3	617.131	19.2883
C1	Control	ENSG00000159176	CSRP1	4280.32	132.672
C1	Control	ENSG00000134369	NAV1	3554.04	111.876
C1	Control	ENSG00000198700	IPO9	7700.8	242.826
C1	Control	ENSG00000198892	SHISA4	570.538	17.8139
C1	Control	ENSG00000134375	TIMM17A	3848.68	120.628
C1	Control	ENSG00000176393	RNPEP	3190.83	99.9682
C1	Control	ENSG00000163435	ELF3	225.305	6.97848
C1	Control	ENSG00000170075	GPR37L1	69.6426	2.15997
C1	Control	ENSG00000143862	ARL8A	1238.18	38.9174
C1	Control	ENSG00000077152	UBE2T	3204.91	100.585
C1	Control	ENSG00000077157	PPP1R12B	285.738	9.12992
C1	Control	ENSG00000117139	KDM5B	3217.97	101.22
C1	Control	ENSG00000183155	RABIF	628.557	19.6713
C1	Control	ENSG00000117153	KLHL12	1675.63	51.9679
C1	Control	ENSG00000159346	ADIPOR1	3117.12	96.6149
C1	Control	ENSG00000159348	CYB5R1	813.333	25.5467
C1	Control	ENSG00000163444	TMEM183A	2842.06	88.7429
C1	Control	ENSG00000143847	PPFIA4	259.348	8.53104
C1	Control	ENSG00000163485	ADORA1	889.823	27.8406
C1	Control	ENSG00000159388	BTG2	328.805	10.2435
C1	Control	ENSG00000058668	ATP2B4	5757.68	181.362
C1	Control	ENSG00000058673	ZC3H11A	4752.88	150.584
C1	Control	ENSG00000257315	ZBED6	224.06	7.0829
C1	Control	ENSG00000182004	SNRPE	5224.9	162.679
C1	Control	ENSG00000143842	SOX13	915.162	28.4393
C1	Control	ENSG00000143845	ETNK2	1261.97	39.1809
C1	Control	ENSG00000143850	PLEKHA6	1172.52	37.0224
C1	Control	ENSG00000158615	PPP1R15B	2469.73	78.5611
C1	Control	ENSG00000133056	PIK3C2B	340.16	10.8932
C1	Control	ENSG00000198625	MDM4	1158.14	37.1527
C1	Control	ENSG00000174529	TMEM81	157.995	4.94545
C1	Control	ENSG00000117222	RBBP5	1519.27	47.6209
C1	Control	ENSG00000133059	DSTYK	1724.82	54.0691
C1	Control	ENSG00000133069	TMCC2	409.76	12.6916
C1	Control	ENSG00000163545	NUAK2	339.609	10.608
C1	Control	ENSG00000117266	CDK18	325.722	10.1622
C1	Control	ENSG00000158711	ELK4	2309.03	72.4996
C1	Control	ENSG00000158715	SLC45A3	422.202	13.2825
C1	Control	ENSG00000069275	NUCKS1	19044.1	594.208
C1	Control	ENSG00000117280	RAB7L1	2316.44	72.7149
C1	Control	ENSG00000133065	SLC41A1	2082.79	65.1143
C1	Control	ENSG00000196550	FAM72A	766.281	23.4788
C1	Control	ENSG00000143486	EIF2D	2090.98	64.9812
C1	Control	ENSG00000143479	DYRK3	441.848	13.8403
C1	Control	ENSG00000162889	MAPKAPK2	5118.77	160.377
C1	Control	ENSG00000180667	YOD1	730.708	23.4082
C1	Control	ENSG00000123836	PFKFB2	454.169	14.2354
C1	Control	ENSG00000196352	CD55	1524.37	46.7691
C1	Control	ENSG00000117335	CD46	5811.42	183.952
C1	Control	ENSG00000008118	CAMK1G	55.68	1.68862
C1	Control	ENSG00000196878	LAMB3	10763.5	338.401
C1	Control	ENSG00000123689	G0S2	11457.3	353.459
C1	Control	ENSG00000009790	TRAF3IP3	98.7205	3.12019
C1	Control	ENSG00000162757	C1orf74	319.471	9.99368
C1	Control	ENSG00000117597	DIEXF	1298.97	40.9711
C1	Control	ENSG00000143469	SYT14	728.516	23.0144
C1	Control	ENSG00000082497	SERTAD4	921.25	28.797
C1	Control	ENSG00000054392	HHAT	864.546	27.047
C1	Control	ENSG00000143473	KCNH1	132.607	4.18963
C1	Control	ENSG00000117625	RCOR3	940.644	29.8841
C1	Control	ENSG00000082512	TRAF5	469.941	14.9903
C1	Control	ENSG00000170385	SLC30A1	877.75	27.4134
C1	Control	ENSG00000117650	NEK2	2567.73	79.9767
C1	Control	ENSG00000123684	LPGAT1	2154.57	68.1466
C1	Control	ENSG00000143493	INTS7	1737.11	54.514
C1	Control	ENSG00000143476	DTL	5228.21	163.479
C1	Control	ENSG00000066027	PPP2R5A	2128.76	66.6329
C1	Control	ENSG00000065600	TMEM206	687.323	21.5425
C1	Control	ENSG00000117691	NENF	1881.11	58.1838
C1	Control	ENSG00000162772	ATF3	191.483	5.99033
C1	Control	ENSG00000123685	BATF3	308.215	9.6035
C1	Control	ENSG00000117697	NSL1	1654.47	51.8748
C1	Control	ENSG00000203705	TATDN3	571.635	17.9013
C1	Control	ENSG00000162769	FLVCR1	652.961	20.6475
C1	Control	ENSG00000143494	VASH2	66.1085	2.07402
C1	Control	ENSG00000174606	ANGEL2	1135.42	36.3044
C1	Control	ENSG00000136643	RPS6KC1	1183.83	37.2542
C1	Control	ENSG00000143499	SMYD2	2268.54	71.4676
C1	Control	ENSG00000152104	PTPN14	10562.5	332.922
C1	Control	ENSG00000117724	CENPF	11241.3	354.753
C1	Control	ENSG00000136636	KCTD3	2165.91	68.4009
C1	Control	ENSG00000092978	GPATCH2	1142.74	36.0182
C1	Control	ENSG00000162814	SPATA17	58.806	1.83402
C1	Control	ENSG00000067533	RRP15	1604.59	50.4998
C1	Control	ENSG00000092969	TGFB2	1798.88	56.6363
C1	Control	ENSG00000143353	LYPLAL1	551.049	17.2747
C1	Control	ENSG00000215817	ZC3H11B	73.242	2.33438
C1	Control	ENSG00000136628	EPRS	9622.47	300.751
C1	Control	ENSG00000162813	BPNT1	1744.06	54.4347
C1	Control	ENSG00000067704	IARS2	8325.82	261.655
C1	Control	ENSG00000118873	RAB3GAP2	2188.12	68.7638
C1	Control	ENSG00000162817	C1orf115	47.3535	1.44456
C1	Control	ENSG00000117791	MARC2	92.812	2.8898
C1	Control	ENSG00000136630	HLX	97.5396	3.04511
C1	Control	ENSG00000143507	DUSP10	503.43	15.9108
C1	Control	ENSG00000143498	TAF1A	481.456	15.067
C1	Control	ENSG00000154305	MIA3	2677.06	83.3597
C1	Control	ENSG00000186063	AIDA	4915.58	153.748
C1	Control	ENSG00000162819	BROX	2876.2	89.9644
C1	Control	ENSG00000154309	DISP1	164.805	5.16703
C1	Control	ENSG00000162909	CAPN2	18393.8	577.041
C1	Control	ENSG00000143514	TP53BP2	1939.13	61.2578
C1	Control	ENSG00000143756	FBXO28	2388.6	74.9225
C1	Control	ENSG00000143753	DEGS1	4172.84	130.883
C1	Control	ENSG00000143748	NVL	1371.74	43.3417
C1	Control	ENSG00000143771	CNIH4	1982.43	62.0337
C1	Control	ENSG00000162923	WDR26	4801.3	150.87
C1	Control	ENSG00000143786	CNIH3	3562.15	111.51
C1	Control	ENSG00000185842	DNAH14	447.726	14.1251
C1	Control	ENSG00000143815	LBR	4984.5	155.123
C1	Control	ENSG00000154380	ENAH	4069.66	127.344
C1	Control	ENSG00000143742	SRP9	9876.28	310.784
C1	Control	ENSG00000143819	EPHX1	1645	51.2626
C1	Control	ENSG00000196187	TMEM63A	841.071	26.4747
C1	Control	ENSG00000255835	AL117348.2	1107.91	34.6468
C1	Control	ENSG00000143811	PYCR2	3194.54	100.655
C1	Control	ENSG00000143751	SDE2	1453.9	46.3657
C1	Control	ENSG00000163041	H3F3A	7845.18	244.475
C1	Control	ENSG00000182827	ACBD3	2674.53	83.1783
C1	Control	ENSG00000183814	LIN9	827.684	26.1106
C1	Control	ENSG00000143799	PARP1	12905.5	405.295
C1	Control	ENSG00000143772	ITPKB	768.465	24.1813
C1	Control	ENSG00000143801	PSEN2	484.83	15.1864
C1	Control	ENSG00000163050	ADCK3	1423.74	44.684
C1	Control	ENSG00000143776	CDC42BPA	2660.29	84.3024
C1	Control	ENSG00000181450	ZNF678	455.248	14.364
C1	Control	ENSG00000143740	SNAP47	2484.18	77.6106
C1	Control	ENSG00000081692	JMJD4	728.515	22.8002
C1	Control	ENSG00000143761	ARF1	13484.2	421.258
C1	Control	ENSG00000143793	C1orf35	1364.51	42.9776
C1	Control	ENSG00000162910	MRPL55	1419.88	44.5014
C1	Control	ENSG00000143774	GUK1	3307.34	103.613
C1	Control	ENSG00000181873	IBA57	305.991	9.65092
C1	Control	ENSG00000154358	OBSCN	442.558	14.2031
C1	Control	ENSG00000154370	TRIM11	1432.47	45.0706
C1	Control	ENSG00000181218	HIST3H2A	79.4933	2.47677
C1	Control	ENSG00000168159	RNF187	5231.84	162.536
C1	Control	ENSG00000168118	RAB4A	880.188	27.4477
C1	Control	ENSG00000213029	SPHAR	79.3953	2.47691
C1	Control	ENSG00000154429	CCSAP	657.028	20.631
C1	Control	ENSG00000069248	NUP133	2988.61	94.0437
C1	Control	ENSG00000135776	ABCB10	948.322	30.1392
C1	Control	ENSG00000135801	TAF5L	1326.67	41.8748
C1	Control	ENSG00000135763	URB2	1276.43	40.3494
C1	Control	ENSG00000143641	GALNT2	6010.61	189.158
C1	Control	ENSG00000135775	COG2	1230.22	38.5272
C1	Control	ENSG00000119280	C1orf198	929.86	29.2596
C1	Control	ENSG00000143643	TTC13	665.133	20.7021
C1	Control	ENSG00000173409	ARV1	322.449	10.0501
C1	Control	ENSG00000182118	FAM89A	223.694	6.96568
C1	Control	ENSG00000143633	C1orf131	397.147	12.5106
C1	Control	ENSG00000116906	GNPAT	1753.63	55.286
C1	Control	ENSG00000116903	EXOC8	710.577	22.3334
C1	Control	ENSG00000010072	SPRTN	835.972	26.343
C1	Control	ENSG00000135766	EGLN1	2049.99	64.9075
C1	Control	ENSG00000116918	TSNAX	1639.16	51.6757
C1	Control	ENSG00000162946	DISC1	201.155	6.34726
C1	Control	ENSG00000116991	SIPA1L2	205.461	6.4831
C1	Control	ENSG00000135778	NTPCR	1451.98	45.1922
C1	Control	ENSG00000135749	PCNXL2	359.932	11.4171
C1	Control	ENSG00000143674	MAP3K21	834.108	26.1687
C1	Control	ENSG00000183780	SLC35F3	224.536	7.09448
C1	Control	ENSG00000168275	COA6	804.455	25.0725
C1	Control	ENSG00000059588	TARBP1	1194.34	37.9972
C1	Control	ENSG00000168264	IRF2BP2	2827.43	89.1638
C1	Control	ENSG00000173726	TOMM20	9935.94	311.024
C1	Control	ENSG00000188739	RBM34	884.574	27.6545
C1	Control	ENSG00000054267	ARID4B	2864.42	90.167
C1	Control	ENSG00000152904	GGPS1	1961.8	61.0055
C1	Control	ENSG00000162885	B3GALNT2	724.573	22.9739
C1	Control	ENSG00000168243	GNG4	403.592	12.5578
C1	Control	ENSG00000143669	LYST	500.813	15.6059
C1	Control	ENSG00000116962	NID1	4620.76	143.208
C1	Control	ENSG00000077585	GPR137B	590.125	18.4792
C1	Control	ENSG00000086619	ERO1LB	607.388	19.2277
C1	Control	ENSG00000186197	EDARADD	118.775	3.66231
C1	Control	ENSG00000116977	LGALS8	2057.57	64.5879
C1	Control	ENSG00000119285	HEATR1	4654.01	146.654
C1	Control	ENSG00000116984	MTR	2429.91	77.1321
C1	Control	ENSG00000155816	FMN2	312.529	9.7116
C1	Control	ENSG00000091483	FH	4624.88	144.515
C1	Control	ENSG00000117009	KMO	136.855	4.23451
C1	Control	ENSG00000054277	OPN3	238.962	7.41792
C1	Control	ENSG00000203668	CHML	2124.68	67.289
C1	Control	ENSG00000174371	EXO1	2633.07	82.8465
C1	Control	ENSG00000143702	CEP170	5144.8	161.818
C1	Control	ENSG00000054282	SDCCAG8	894.942	28.0265
C1	Control	ENSG00000117020	AKT3	2769.78	86.8698
C1	Control	ENSG00000179456	ZBTB18	2847.02	89.8828
C1	Control	ENSG00000035687	ADSS	4073.14	128.541
C1	Control	ENSG00000121644	DESI2	2852.4	89.2346
C1	Control	ENSG00000203667	COX20	702.286	22.4935
C1	Control	ENSG00000153187	HNRNPU	20600.8	647.67
C1	Control	ENSG00000203666	EFCAB2	293.796	9.31725
C1	Control	ENSG00000185420	SMYD3	1440.26	45.0022
C1	Control	ENSG00000162851	TFB2M	1045.11	32.8749
C1	Control	ENSG00000162852	CNST	1060.02	33.3323
C1	Control	ENSG00000143653	SCCPDH	4797.31	149.412
C1	Control	ENSG00000153207	AHCTF1	4252.48	134.084
C1	Control	ENSG00000197472	ZNF695	310.67	9.7648
C1	Control	ENSG00000188295	ZNF669	216.484	6.80749
C1	Control	ENSG00000196418	ZNF124	182.006	5.79775
C1	Control	ENSG00000162714	ZNF496	2681.87	83.8658
C1	Control	ENSG00000162711	NLRP3	744.78	23.1382
C1	Control	ENSG00000175137	SH3BP5L	1670.51	52.5758
C1	Control	ENSG00000171161	ZNF672	1343.26	41.953
C1	Control	ENSG00000171163	ZNF692	649.518	20.7693
C1	Control	ENSG00000185220	PGBD2	157.043	4.97717
C1	Control	ENSG00000035115	SH3YL1	488.437	15.6799
C1	Control	ENSG00000143727	ACP1	4342.82	135.647
C1	Control	ENSG00000151353	TMEM18	1291.52	40.442
C1	Control	ENSG00000130508	PXDN	16968.7	532.558
C1	Control	ENSG00000032389	TSSC1	945.224	29.3947
C1	Control	ENSG00000171853	TRAPPC12	1416.21	44.483
C1	Control	ENSG00000182551	ADI1	1983.54	61.9409
C1	Control	ENSG00000255767	AC108488.2	190.988	6.00288
C1	Control	ENSG00000171865	RNASEH1	966.147	30.499
C1	Control	ENSG00000171863	RPS7	28552.3	890.57
C1	Control	ENSG00000151692	RNF144A	272.519	8.54702
C1	Control	ENSG00000115738	ID2	1693.13	52.7817
C1	Control	ENSG00000134313	KIDINS220	1764.6	56.2925
C1	Control	ENSG00000143797	MBOAT2	1668.96	52.6104
C1	Control	ENSG00000151693	ASAP2	1615.32	50.9751
C1	Control	ENSG00000119185	ITGB1BP1	3288.7	102.813
C1	Control	ENSG00000119203	CPSF3	3754.43	116.683
C1	Control	ENSG00000134330	IAH1	2336.22	73.1776
C1	Control	ENSG00000151694	ADAM17	1429.67	45.1604
C1	Control	ENSG00000134308	YWHAQ	24313.7	753.544
C1	Control	ENSG00000115750	TAF1B	495.156	15.4943
C1	Control	ENSG00000134317	GRHL1	170.363	5.45426
C1	Control	ENSG00000172059	KLF11	727.875	22.7659
C1	Control	ENSG00000171848	RRM2	9651.22	302.098
C1	Control	ENSG00000115756	HPCAL1	9119.89	283.803
C1	Control	ENSG00000115758	ODC1	3601.05	112.217
C1	Control	ENSG00000115761	NOL10	1886.98	58.6286
C1	Control	ENSG00000143882	ATP6V1C2	3862.41	120.414
C1	Control	ENSG00000143870	PDIA6	13924.8	436.247
C1	Control	ENSG00000162976	PQLC3	409.743	12.8235
C1	Control	ENSG00000134318	ROCK2	2814.66	89.2719
C1	Control	ENSG00000169016	E2F6	905.203	28.4064
C1	Control	ENSG00000196208	GREB1	65.1532	2.0548
C1	Control	ENSG00000134324	LPIN1	2237.8	71.458
C1	Control	ENSG00000071575	TRIB2	343.847	11.0175
C1	Control	ENSG00000151779	NBAS	2678.2	83.6047
C1	Control	ENSG00000079785	DDX1	7398.49	231.562
C1	Control	ENSG00000197872	FAM49A	1959.45	61.2688
C1	Control	ENSG00000163029	SMC6	2668.48	84.6159
C1	Control	ENSG00000178295	GEN1	948.276	30.4163
C1	Control	ENSG00000240857	RDH14	561.439	17.6098
C1	Control	ENSG00000250741	NT5C1B-RDH14	76.6642	2.4236
C1	Control	ENSG00000183891	TTC32	194.486	6.30982
C1	Control	ENSG00000118965	WDR35	1792.87	56.9056
C1	Control	ENSG00000132031	MATN3	746.899	23.6483
C1	Control	ENSG00000068697	LAPTM4A	7568.98	237.794
C1	Control	ENSG00000115884	SDC1	6329.36	199.234
C1	Control	ENSG00000055917	PUM2	5095.21	160.515
C1	Control	ENSG00000143878	RHOB	425.734	13.3563
C1	Control	ENSG00000118960	HS1BP3	959.618	29.7704
C1	Control	ENSG00000118961	C2orf43	832.49	26.182
C1	Control	ENSG00000119771	KLHL29	499.004	15.6738
C1	Control	ENSG00000119778	ATAD2B	316.881	10.1827
C1	Control	ENSG00000173960	UBXN2A	1414.25	44.4207
C1	Control	ENSG00000205639	MFSD2B	151.302	4.70012
C1	Control	ENSG00000163026	C2orf44	855.739	26.9794
C1	Control	ENSG00000115128	SF3B6	6205.99	192.176
C1	Control	ENSG00000219626	FAM228B	107.136	3.38855
C1	Control	ENSG00000115129	TP53I3	471.448	14.8812
C1	Control	ENSG00000198399	ITSN2	1296.87	41.0275
C1	Control	ENSG00000084676	NCOA1	800.03	25.1466
C1	Control	ENSG00000184924	PTRHD1	516.285	16.0212
C1	Control	ENSG00000138092	CENPO	3216.71	100.941
C1	Control	ENSG00000138031	ADCY3	2926.28	92.8352
C1	Control	ENSG00000115137	DNAJC27	158.514	5.10708
C1	Control	ENSG00000119772	DNMT3A	579.604	18.2419
C1	Control	ENSG00000138101	DTNB	584.281	18.1964
C1	Control	ENSG00000143970	ASXL2	2562.36	80.7192
C1	Control	ENSG00000084731	KIF3C	1759.52	54.8583
C1	Control	ENSG00000084733	RAB10	5524.87	172.608
C1	Control	ENSG00000157833	GAREML	832.607	26.1222
C1	Control	ENSG00000084754	HADHA	9735.33	301.531
C1	Control	ENSG00000138029	HADHB	4176.54	130.193
C1	Control	ENSG00000138018	EPT1	2083.97	65.9377
C1	Control	ENSG00000173557	C2orf70	104.313	3.23734
C1	Control	ENSG00000171303	KCNK3	9447.56	292.764
C1	Control	ENSG00000213699	SLC35F6	1743.76	54.4743
C1	Control	ENSG00000115163	CENPA	1628.11	51.4094
C1	Control	ENSG00000084764	MAPRE3	389.823	12.2076
C1	Control	ENSG00000119777	TMEM214	4194.99	131.759
C1	Control	ENSG00000084693	AGBL5	3420.68	106.098
C1	Control	ENSG00000228474	OST4	3553.36	110.021
C1	Control	ENSG00000138030	KHK	195.655	6.05434
C1	Control	ENSG00000138028	CGREF1	278.558	8.64954
C1	Control	ENSG00000143994	ABHD1	98.2951	3.05604
C1	Control	ENSG00000138073	PREB	3415.14	106.451
C1	Control	ENSG00000138074	SLC5A6	2068.66	65.2907
C1	Control	ENSG00000138085	ATRAID	1708.78	53.2505
C1	Control	ENSG00000084774	CAD	11099.4	347.823
C1	Control	ENSG00000115204	MPV17	1236.07	38.8559
C1	Control	ENSG00000115207	GTF3C2	2412.74	75.7595
C1	Control	ENSG00000115211	EIF2B4	1942.26	60.4341
C1	Control	ENSG00000115234	SNX17	5587.08	172.946
C1	Control	ENSG00000163795	ZNF513	355.211	11.3057
C1	Control	ENSG00000115241	PPM1G	14078.5	436.909
C1	Control	ENSG00000115216	NRBP1	5774.86	179.117
C1	Control	ENSG00000138002	IFT172	666.069	21.2831
C1	Control	ENSG00000115226	FNDC4	245.347	7.66865
C1	Control	ENSG00000243943	ZNF512	1348.58	42.5652
C1	Control	ENSG00000198522	GPN1	1839.14	57.0588
C1	Control	ENSG00000119760	SUPT7L	1431.78	45.8237
C1	Control	ENSG00000163798	SLC4A1AP	1728.47	54.1539
C1	Control	ENSG00000243147	MRPL33	2891.33	90.7219
C1	Control	ENSG00000171174	RBKS	139.715	4.34624
C1	Control	ENSG00000158019	BRE	1340.21	41.5538
C1	Control	ENSG00000075426	FOSL2	4862.41	153.304
C1	Control	ENSG00000213639	PPP1CB	8434.1	264.346
C1	Control	ENSG00000163806	SPDYA	1123.59	35.2915
C1	Control	ENSG00000171103	TRMT61B	723.628	22.7868
C1	Control	ENSG00000163811	WDR43	3718.84	116.554
C1	Control	ENSG00000115295	CLIP4	1933.27	61.6408
C1	Control	ENSG00000119801	YPEL5	3309.88	103.845
C1	Control	ENSG00000213626	LBH	48.8605	1.53314
C1	Control	ENSG00000172954	LCLAT1	610.665	19.3491
C1	Control	ENSG00000158089	GALNT14	3552.95	110.386
C1	Control	ENSG00000013016	EHD3	2905.88	90.617
C1	Control	ENSG00000158125	XDH	107.401	3.41946
C1	Control	ENSG00000162959	MEMO1	670.014	20.9487
C1	Control	ENSG00000162961	DPY30	2316.31	72.2837
C1	Control	ENSG00000021574	SPAST	1090.25	34.2137
C1	Control	ENSG00000152683	SLC30A6	1733.44	54.6233
C1	Control	ENSG00000119820	YIPF4	2723.35	85.5866
C1	Control	ENSG00000115760	BIRC6	2999.41	95.5317
C1	Control	ENSG00000018699	TTC27	1554.28	48.4386
C1	Control	ENSG00000049323	LTBP1	528.223	16.5833
C1	Control	ENSG00000119812	FAM98A	3033.22	94.911
C1	Control	ENSG00000150938	CRIM1	5849.66	184.209
C1	Control	ENSG00000171055	FEZ2	2026.97	63.5187
C1	Control	ENSG00000115808	STRN	1521.24	47.9937
C1	Control	ENSG00000008869	HEATR5B	655.614	20.7811
C1	Control	ENSG00000152133	GPATCH11	653.531	20.6043
C1	Control	ENSG00000055332	EIF2AK2	3331.65	105.33
C1	Control	ENSG00000218739	CEBPZ-AS1	1959.1	61.5202
C1	Control	ENSG00000115816	CEBPZ	2589.75	81.2972
C1	Control	ENSG00000003509	NDUFAF7	880.034	27.7572
C1	Control	ENSG00000115825	PRKD3	2775.41	87.0988
C1	Control	ENSG00000163171	CDC42EP3	6461.76	206.971
C1	Control	ENSG00000138061	CYP1B1	262.254	8.35832
C1	Control	ENSG00000119787	ATL2	2362.79	74.7243
C1	Control	ENSG00000143891	GALM	193.171	5.98883
C1	Control	ENSG00000115875	SRSF7	6713.31	211.637
C1	Control	ENSG00000152147	GEMIN6	1219.32	37.9858
C1	Control	ENSG00000163214	DHX57	1579.36	49.7016
C1	Control	ENSG00000188010	MORN2	482.758	15.0051
C1	Control	ENSG00000115904	SOS1	1806.35	56.7425
C1	Control	ENSG00000011566	MAP4K3	1523.28	48.6826
C1	Control	ENSG00000138050	THUMPD2	521.368	16.5046
C1	Control	ENSG00000183023	SLC8A1	333.92	10.5446
C1	Control	ENSG00000162878	PKDCC	286.28	9.16023
C1	Control	ENSG00000143924	EML4	3464.93	109.831
C1	Control	ENSG00000115944	COX7A2L	4439.89	137.888
C1	Control	ENSG00000171126	KCNG3	82.4938	2.5847
C1	Control	ENSG00000057935	MTA3	1823.61	56.9705
C1	Control	ENSG00000115970	THADA	1664.53	52.1836
C1	Control	ENSG00000152518	ZFP36L2	1711.14	53.4522
C1	Control	ENSG00000152527	PLEKHH2	370.712	11.9831
C1	Control	ENSG00000138036	DYNC2LI1	422.936	13.4955
C1	Control	ENSG00000138095	LRPPRC	10111.7	317.3
C1	Control	ENSG00000138032	PPM1B	2537.37	79.8536
C1	Control	ENSG00000138079	SLC3A1	306.75	9.72128
C1	Control	ENSG00000138078	PREPL	1805.3	57.178
C1	Control	ENSG00000143919	CAMKMT	184.831	5.77054
C1	Control	ENSG00000068784	SRBD1	818.921	25.6534
C1	Control	ENSG00000171132	PRKCE	1968.29	61.9286
C1	Control	ENSG00000116016	EPAS1	683.756	21.2822
C1	Control	ENSG00000250565	ATP6V1E2	374.369	11.6891
C1	Control	ENSG00000119729	RHOQ	1675.53	52.6245
C1	Control	ENSG00000151665	PIGF	688.584	21.7525
C1	Control	ENSG00000119878	CRIPT	916.586	28.5385
C1	Control	ENSG00000171150	SOCS5	2032.4	63.7353
C1	Control	ENSG00000180398	MCFD2	6882.44	216.845
C1	Control	ENSG00000068724	TTC7A	996.132	31.5813
C1	Control	ENSG00000143933	CALM2	17514	548.633
C1	Control	ENSG00000119888	EPCAM	133.672	4.17292
C1	Control	ENSG00000095002	MSH2	4689.22	148.657
C1	Control	ENSG00000116062	MSH6	7875.92	247.28
C1	Control	ENSG00000138081	FBXO11	1739.52	54.7356
C1	Control	ENSG00000170802	FOXN2	836.573	26.4707
C1	Control	ENSG00000162869	PPP1R21	707.171	22.2366
C1	Control	ENSG00000243244	STON1	294.864	9.24105
C1	Control	ENSG00000115239	GPR75-ASB3	462.549	14.5454
C1	Control	ENSG00000270898	GPR75-ASB3	408.885	12.843
C1	Control	ENSG00000143942	CHAC2	276.544	8.78757
C1	Control	ENSG00000068912	ERLEC1	2061.05	64.8533
C1	Control	ENSG00000068878	PSME4	3340.4	105.098
C1	Control	ENSG00000170634	ACYP2	122.778	3.85616
C1	Control	ENSG00000115306	SPTBN1	8083.78	256.294
C1	Control	ENSG00000115310	RTN4	14044	443.144
C1	Control	ENSG00000162994	CLHC1	211.739	6.924
C1	Control	ENSG00000143947	RPS27A	33308	1034.18
C1	Control	ENSG00000085760	MTIF2	2097.24	65.6591
C1	Control	ENSG00000115355	CCDC88A	3423.24	107.658
C1	Control	ENSG00000163001	CCDC104	1212.43	37.9277
C1	Control	ENSG00000138035	PNPT1	2088.98	66.6027
C1	Control	ENSG00000115380	EFEMP1	937.261	29.6425
C1	Control	ENSG00000028116	VRK2	758.875	23.9757
C1	Control	ENSG00000115392	FANCL	1082.25	34.6499
C1	Control	ENSG00000115421	PAPOLG	743.027	23.4637
C1	Control	ENSG00000162924	REL	269.492	8.56753
C1	Control	ENSG00000162927	PUS10	172.867	5.4728
C1	Control	ENSG00000162928	PEX13	1261.75	39.7878
C1	Control	ENSG00000162929	KIAA1841	866.598	27.5242
C1	Control	ENSG00000237651	C2orf74	150.168	4.69071
C1	Control	ENSG00000115464	USP34	3987.39	126.816
C1	Control	ENSG00000082898	XPO1	12048.1	381.703
C1	Control	ENSG00000170264	FAM161A	754.889	23.9831
C1	Control	ENSG00000115484	CCT4	18724.3	580.986
C1	Control	ENSG00000173163	COMMD1	612.194	18.9813
C1	Control	ENSG00000170340	B3GNT2	1057.21	32.8595
C1	Control	ENSG00000186889	TMEM17	93.8821	2.95557
C1	Control	ENSG00000115504	EHBP1	2716.55	85.3716
C1	Control	ENSG00000115507	OTX1	182.864	5.70989
C1	Control	ENSG00000143951	WDPCP	143.003	4.52796
C1	Control	ENSG00000014641	MDH1	8150.42	254.079
C1	Control	ENSG00000169764	UGP2	2816.95	88.1176
C1	Control	ENSG00000143952	VPS54	1402.02	43.9882
C1	Control	ENSG00000197329	PELI1	676.4	21.4258
C1	Control	ENSG00000119862	LGALSL	573.391	17.9112
C1	Control	ENSG00000119844	AFTPH	1151.41	36.3073
C1	Control	ENSG00000179833	SERTAD2	2078.58	65.0836
C1	Control	ENSG00000115902	SLC1A4	834.126	25.8828
C1	Control	ENSG00000011523	CEP68	694.163	21.8823
C1	Control	ENSG00000138069	RAB1A	6586.74	206.759
C1	Control	ENSG00000138071	ACTR2	19857.1	621.846
C1	Control	ENSG00000198369	SPRED2	1487.03	46.5867
C1	Control	ENSG00000143971	ETAA1	1079.7	34.3484
C1	Control	ENSG00000197223	C1D	1028.64	32.5822
C1	Control	ENSG00000243667	WDR92	430.621	13.5506
C1	Control	ENSG00000115946	PNO1	1394.81	43.8815
C1	Control	ENSG00000221823	PPP3R1	3525.41	109.349
C1	Control	ENSG00000119865	CNRIP1	220.85	6.92349
C1	Control	ENSG00000204923	FBXO48	150.345	4.77698
C1	Control	ENSG00000169621	APLF	221.083	6.93121
C1	Control	ENSG00000169604	ANTXR1	1683.62	52.6264
C1	Control	ENSG00000198380	GFPT1	5486.79	172.098
C1	Control	ENSG00000169599	NFU1	1041.87	32.4456
C1	Control	ENSG00000115977	AAK1	536.766	16.9421
C1	Control	ENSG00000196975	ANXA4	1446.78	45.3157
C1	Control	ENSG00000087338	GMCL1	1124.14	35.4265
C1	Control	ENSG00000124380	SNRNP27	1073.73	33.4261
C1	Control	ENSG00000059728	MXD1	425.499	13.3699
C1	Control	ENSG00000169564	PCBP1	7811.89	243.4
C1	Control	ENSG00000115998	C2orf42	316.529	9.98809
C1	Control	ENSG00000116001	TIA1	1736.56	56.4054
C1	Control	ENSG00000116005	PCYOX1	3094.95	97.4211
C1	Control	ENSG00000143977	SNRPG	4546.23	142.368
C1	Control	ENSG00000035141	FAM136A	2786.66	87.0806
C1	Control	ENSG00000163235	TGFA	979.605	30.9662
C1	Control	ENSG00000258881	AC007040.2	319.629	10.0957
C1	Control	ENSG00000144043	TEX261	2964.5	93.2221
C1	Control	ENSG00000124357	NAGK	1676.53	52.6512
C1	Control	ENSG00000124370	MCEE	243.781	7.7423
C1	Control	ENSG00000124383	MPHOSPH10	1185.81	37.2991
C1	Control	ENSG00000124374	PAIP2B	419.621	13.1562
C1	Control	ENSG00000075292	ZNF638	3593.61	114.182
C1	Control	ENSG00000135636	DYSF	1596	49.6302
C1	Control	ENSG00000144036	EXOC6B	958.114	30.0984
C1	Control	ENSG00000116096	SPR	1592.85	49.3045
C1	Control	ENSG00000144040	SFXN5	605.627	19.2449
C1	Control	ENSG00000135631	RAB11FIP5	2095.2	65.5147
C1	Control	ENSG00000135632	SMYD5	1761.14	54.841
C1	Control	ENSG00000135617	PRADC1	609.204	18.9524
C1	Control	ENSG00000135624	CCT7	25120.3	779.291
C1	Control	ENSG00000163013	FBXO41	689.04	22.1705
C1	Control	ENSG00000116127	ALMS1	1299.01	41.141
C1	Control	ENSG00000144034	TPRKB	889.365	28.0472
C1	Control	ENSG00000144048	DUSP11	959.385	30.0152
C1	Control	ENSG00000124356	STAMBP	1594.85	49.9339
C1	Control	ENSG00000114956	DGUOK	1617.17	50.5449
C1	Control	ENSG00000187605	TET3	932.063	29.7059
C1	Control	ENSG00000163170	BOLA3	719.872	22.5691
C1	Control	ENSG00000114978	MOB1A	7929.36	250.057
C1	Control	ENSG00000065911	MTHFD2	8564.96	268.402
C1	Control	ENSG00000188687	SLC4A5	442.397	13.8545
C1	Control	ENSG00000204843	DCTN1	8808.3	276.143
C1	Control	ENSG00000005448	WDR54	2809.01	87.4994
C1	Control	ENSG00000114993	RTKN	679.391	21.346
C1	Control	ENSG00000115274	INO80B	1220.69	38.1664
C1	Control	ENSG00000239779	WBP1	714.443	22.6731
C1	Control	ENSG00000115275	MOGS	3543.64	112.603
C1	Control	ENSG00000204822	MRPL53	726.522	22.6726
C1	Control	ENSG00000135637	CCDC142	1044	32.9237
C1	Control	ENSG00000115282	TTC31	625.228	20.0344
C1	Control	ENSG00000179528	LBX2	133.633	4.18903
C1	Control	ENSG00000115289	PCGF1	495.746	15.5777
C1	Control	ENSG00000115307	AUP1	2875.32	90.6188
C1	Control	ENSG00000115317	HTRA2	1911.35	59.7757
C1	Control	ENSG00000115318	LOXL3	918.193	28.8356
C1	Control	ENSG00000115325	DOK1	1409.86	43.9395
C1	Control	ENSG00000135622	SEMA4F	1011.84	31.8448
C1	Control	ENSG00000159399	HK2	1043.21	32.9147
C1	Control	ENSG00000115350	POLE4	2284.2	70.9633
C1	Control	ENSG00000115363	EVA1A	1614.94	50.1783
C1	Control	ENSG00000115364	MRPL19	2522.78	78.952
C1	Control	ENSG00000005436	GCFC2	1082.71	34.0072
C1	Control	ENSG00000163541	SUCLG1	2003.13	62.507
C1	Control	ENSG00000186854	TRABD2A	893.414	27.6064
C1	Control	ENSG00000034510	TMSB10	59552.6	1841.08
C1	Control	ENSG00000176407	KCMF1	2866.48	88.7951
C1	Control	ENSG00000152284	TCF7L1	160.689	4.99279
C1	Control	ENSG00000152291	TGOLN2	7815.99	248.391
C1	Control	ENSG00000042445	RETSAT	1740.66	54.6951
C1	Control	ENSG00000115459	ELMOD3	440.509	13.9959
C1	Control	ENSG00000042493	CAPG	7696.71	238.198
C1	Control	ENSG00000168906	MAT2A	8477.45	275.934
C1	Control	ENSG00000115486	GGCX	3068.01	97.3631
C1	Control	ENSG00000168899	VAMP5	327.163	10.1366
C1	Control	ENSG00000168894	RNF181	1939.89	60.2685
C1	Control	ENSG00000168890	TMEM150A	212.136	6.77779
C1	Control	ENSG00000168883	USP39	3197.37	99.7398
C1	Control	ENSG00000168887	C2orf68	1219.56	38.415
C1	Control	ENSG00000115525	ST3GAL5	374.943	11.7427
C1	Control	ENSG00000068654	POLR1A	3041.56	95.6756
C1	Control	ENSG00000132300	PTCD3	3506.54	111.219
C1	Control	ENSG00000132305	IMMT	7652.52	237.573
C1	Control	ENSG00000132313	MRPL35	1573.54	49.3304
C1	Control	ENSG00000115548	KDM3A	1933.44	61.1266
C1	Control	ENSG00000115561	CHMP3	2589.75	81.1589
C1	Control	ENSG00000249884	RNF103-CHMP3	795.963	24.8935
C1	Control	ENSG00000239305	RNF103	793.781	25.1048
C1	Control	ENSG00000153561	RMND5A	1764.32	55.6496
C1	Control	ENSG00000187627	RGPD1	230.168	7.31319
C1	Control	ENSG00000185304	RGPD2	254.793	8.09578
C1	Control	ENSG00000172086	KRCC1	492.219	15.4804
C1	Control	ENSG00000144115	THNSL2	149.842	4.73523
C1	Control	ENSG00000172071	EIF2AK3	799.52	25.167
C1	Control	ENSG00000153574	RPIA	1545.07	48.3876
C1	Control	ENSG00000172005	MAL	777.658	24.1646
C1	Control	ENSG00000144029	MRPS5	3491.62	108.878
C1	Control	ENSG00000144026	ZNF514	411.331	13.1191
C1	Control	ENSG00000155066	PROM2	145.282	4.61727
C1	Control	ENSG00000115041	KCNIP3	688.22	21.645
C1	Control	ENSG00000115042	FAHD2A	1107.4	34.6874
C1	Control	ENSG00000174501	ANKRD36C	203.413	6.57751
C1	Control	ENSG00000084090	STARD7	6744.3	212.364
C1	Control	ENSG00000135956	TMEM127	1726.97	53.8805
C1	Control	ENSG00000144021	CIAO1	3837.79	120.157
C1	Control	ENSG00000144028	SNRNP200	13468.5	424.231
C1	Control	ENSG00000198885	ITPRIPL1	146.071	4.50299
C1	Control	ENSG00000121152	NCAPH	2870.15	90.1375
C1	Control	ENSG00000196843	ARID5A	305.99	9.56184
C1	Control	ENSG00000114982	KANSL3	2733.11	86.0573
C1	Control	ENSG00000114988	LMAN2L	985.32	30.6492
C1	Control	ENSG00000158158	CNNM4	355.411	11.1856
C1	Control	ENSG00000168763	CNNM3	851.972	26.7837
C1	Control	ENSG00000163126	ANKRD23	319.33	10.0454
C1	Control	ENSG00000213337	ANKRD39	361.717	11.3576
C1	Control	ENSG00000168758	SEMA4C	1737.07	55.0688
C1	Control	ENSG00000144199	FAHD2B	333.022	10.3361
C1	Control	ENSG00000135976	ANKRD36	396.767	12.9008
C1	Control	ENSG00000196912	ANKRD36B	247.337	7.99163
C1	Control	ENSG00000135940	COX5B	4440.02	137.378
C1	Control	ENSG00000115073	ACTR1B	2387.31	75.1527
C1	Control	ENSG00000075568	TMEM131	1714.48	54.0681
C1	Control	ENSG00000040933	INPP4A	1054.8	33.5071
C1	Control	ENSG00000183513	COA5	889.634	27.9829
C1	Control	ENSG00000115446	UNC50	789.158	25.0367
C1	Control	ENSG00000135951	TSGA10	69.4674	2.19727
C1	Control	ENSG00000144182	LIPT1	149.328	4.72021
C1	Control	ENSG00000273155	AC092587.1	289.703	9.08579
C1	Control	ENSG00000158411	MITD1	685.117	21.8145
C1	Control	ENSG00000185414	MRPL30	1309.48	40.9731
C1	Control	ENSG00000115514	TXNDC9	1363.91	43.101
C1	Control	ENSG00000158417	EIF5B	14483.1	451.38
C1	Control	ENSG00000135945	REV1	1229.49	39.3265
C1	Control	ENSG00000144218	AFF3	467.311	14.7767
C1	Control	ENSG00000170500	LONRF2	291.401	9.32561
C1	Control	ENSG00000115526	CHST10	1131.18	35.3816
C1	Control	ENSG00000115539	PDCL3	1147.48	35.6135
C1	Control	ENSG00000170485	NPAS2	3095.55	96.5371
C1	Control	ENSG00000071082	RPL31	26556.4	828.081
C1	Control	ENSG00000204634	TBC1D8	783.732	25.0736
C1	Control	ENSG00000158435	CNOT11	3121.85	98.15
C1	Control	ENSG00000163162	RNF149	1427.31	45.3037
C1	Control	ENSG00000071054	MAP4K4	8834.24	277.067
C1	Control	ENSG00000115594	IL1R1	162.966	5.10303
C1	Control	ENSG00000135953	MFSD9	445.619	14.0869
C1	Control	ENSG00000170417	TMEM182	213.71	6.71239
C1	Control	ENSG00000135972	MRPS9	2012.25	62.5236
C1	Control	ENSG00000135966	TGFBRAP1	2503.61	78.7183
C1	Control	ENSG00000135974	C2orf49	720.077	22.8984
C1	Control	ENSG00000115641	FHL2	5690.98	176.318
C1	Control	ENSG00000071051	NCK2	2108.09	66.0185
C1	Control	ENSG00000115652	UXS1	5301.05	166.646
C1	Control	ENSG00000153165	RGPD3	153.434	4.89209
C1	Control	ENSG00000196862	RGPD4	109.862	3.48985
C1	Control	ENSG00000135968	GCC2	1581.77	49.8751
C1	Control	ENSG00000169756	LIMS1	4219.01	131.802
C1	Control	ENSG00000153201	RANBP2	4448.42	141.006
C1	Control	ENSG00000163006	CCDC138	550.064	17.5126
C1	Control	ENSG00000186522	SEPT10	3957.73	124.951
C1	Control	ENSG00000198142	SOWAHC	1146.52	35.879
C1	Control	ENSG00000015568	RGPD5	652.4	20.7975
C1	Control	ENSG00000256977	LIMS3	149.895	4.70872
C1	Control	ENSG00000144061	NPHP1	389.753	12.2766
C1	Control	ENSG00000175701	LINC00116	638.507	19.9176
C1	Control	ENSG00000183054	RGPD6	650.476	20.7312
C1	Control	ENSG00000169679	BUB1	5192.35	162.858
C1	Control	ENSG00000153094	BCL2L11	252.321	7.89685
C1	Control	ENSG00000153107	ANAPC1	3563.25	112.613
C1	Control	ENSG00000153208	MERTK	569.316	18.0171
C1	Control	ENSG00000153214	TMEM87B	908.671	28.73
C1	Control	ENSG00000144152	FBLN7	630.838	19.6836
C1	Control	ENSG00000144161	ZC3H8	486.51	15.5844
C1	Control	ENSG00000188177	ZC3H6	200.924	6.18584
C1	Control	ENSG00000169629	RGPD8	437.931	13.95
C1	Control	ENSG00000114999	TTL	4125.81	129.509
C1	Control	ENSG00000125630	POLR1B	1997.99	62.6653
C1	Control	ENSG00000125611	CHCHD5	755.703	23.3858
C1	Control	ENSG00000144136	SLC20A1	24638.4	777.918
C1	Control	ENSG00000144130	NT5DC4	150.418	4.70647
C1	Control	ENSG00000169607	CKAP2L	1835.8	57.5234
C1	Control	ENSG00000115008	IL1A	99.6846	3.14654
C1	Control	ENSG00000125538	IL1B	148.397	4.6496
C1	Control	ENSG00000125637	PSD4	220.25	6.93019
C1	Control	ENSG00000125618	PAX8	7512.7	237.512
C1	Control	ENSG00000136682	CBWD2	760.435	24.1094
C1	Control	ENSG00000144134	RABL2A	344.927	11.019
C1	Control	ENSG00000115084	SLC35F5	2506.95	79.7374
C1	Control	ENSG00000115091	ACTR3	12349.3	383.943
C1	Control	ENSG00000088205	DDX18	9352.29	291.36
C1	Control	ENSG00000125633	CCDC93	1730.02	54.943
C1	Control	ENSG00000125629	INSIG2	658.42	20.7924
C1	Control	ENSG00000115107	STEAP3	1305.02	40.9232
C1	Control	ENSG00000186132	C2orf76	91.8388	2.87771
C1	Control	ENSG00000155368	DBI	3195.93	99.7735
C1	Control	ENSG00000144120	TMEM177	714.447	22.4308
C1	Control	ENSG00000088179	PTPN4	637.195	20.0849
C1	Control	ENSG00000115109	EPB41L5	641.62	20.2982
C1	Control	ENSG00000226479	TMEM185B	1145.94	36.1584
C1	Control	ENSG00000144118	RALB	3184.31	98.9419
C1	Control	ENSG00000074047	GLI2	668.477	21.0376
C1	Control	ENSG00000074054	CLASP1	2077.29	65.4279
C1	Control	ENSG00000155438	NIFK	1584.86	49.3888
C1	Control	ENSG00000211460	TSN	5340.93	167.473
C1	Control	ENSG00000136732	GYPC	783.919	24.2618
C1	Control	ENSG00000136717	BIN1	5575.97	172.982
C1	Control	ENSG00000186684	CYP27C1	388.441	12.2967
C1	Control	ENSG00000163161	ERCC3	2396.31	76.3144
C1	Control	ENSG00000169967	MAP3K2	1540.73	48.9654
C1	Control	ENSG00000163166	IWS1	3280.88	103.022
C1	Control	ENSG00000072163	LIMS2	100.787	3.18628
C1	Control	ENSG00000136709	WDR33	2470.88	78.2286
C1	Control	ENSG00000173349	SFT2D3	141.219	4.46444
C1	Control	ENSG00000144231	POLR2D	2055.96	64.1616
C1	Control	ENSG00000144233	AMMECR1L	1285.86	40.6247
C1	Control	ENSG00000136715	SAP130	1939.01	60.6301
C1	Control	ENSG00000136731	UGGT1	6071.93	191.053
C1	Control	ENSG00000136720	HS6ST1	700.838	21.9121
C1	Control	ENSG00000152076	CCDC74B	151.25	4.8259
C1	Control	ENSG00000136699	SMPD4	8073.2	252.765
C1	Control	ENSG00000152082	MZT2B	2986.79	92.8273
C1	Control	ENSG00000136710	CCDC115	570.579	18.0585
C1	Control	ENSG00000136718	IMP4	2703.58	84.1418
C1	Control	ENSG00000072135	PTPN18	1118.04	34.9453
C1	Control	ENSG00000136002	ARHGEF4	535.665	17.3102
C1	Control	ENSG00000152102	FAM168B	6637.42	210.761
C1	Control	ENSG00000115762	PLEKHB2	4549.18	143.469
C1	Control	ENSG00000173272	MZT2A	2191.99	68.0964
C1	Control	ENSG00000163040	CCDC74A	213.839	6.79573
C1	Control	ENSG00000183840	GPR39	455.332	14.1606
C1	Control	ENSG00000150551	LYPD1	329.097	10.2172
C1	Control	ENSG00000152127	MGAT5	2178.67	68.666
C1	Control	ENSG00000152128	TMEM163	441.065	13.7166
C1	Control	ENSG00000082258	CCNT2	1248.54	39.8244
C1	Control	ENSG00000115839	RAB3GAP1	3228.77	101.213
C1	Control	ENSG00000121988	ZRANB3	563.522	17.6203
C1	Control	ENSG00000048991	R3HDM1	1509.15	47.3091
C1	Control	ENSG00000144224	UBXN4	5110.55	161.218
C1	Control	ENSG00000076003	MCM6	8846.97	277.034
C1	Control	ENSG00000115866	DARS	4009.13	125.405
C1	Control	ENSG00000144228	SPOPL	969.376	30.5656
C1	Control	ENSG00000121964	GTDC1	837.218	26.062
C1	Control	ENSG00000169554	ZEB2	204.885	6.44233
C1	Control	ENSG00000121989	ACVR2A	366.571	11.4501
C1	Control	ENSG00000115947	ORC4	1485.57	46.5385
C1	Control	ENSG00000204406	MBD5	404.995	12.7407
C1	Control	ENSG00000135999	EPC2	880.496	27.7016
C1	Control	ENSG00000168288	MMADHC	3844.79	119.596
C1	Control	ENSG00000115963	RND3	1496.4	46.8813
C1	Control	ENSG00000184898	RBM43	246.854	7.82596
C1	Control	ENSG00000123609	NMI	665.076	20.7665
C1	Control	ENSG00000080345	RIF1	4604.1	146.239
C1	Control	ENSG00000162980	ARL5A	2325.42	72.5528
C1	Control	ENSG00000115145	STAM2	1186.24	37.3603
C1	Control	ENSG00000157827	FMNL2	2081.65	66.6252
C1	Control	ENSG00000196504	PRPF40A	8231.84	257.834
C1	Control	ENSG00000177917	ARL6IP6	1832.91	57.9865
C1	Control	ENSG00000115159	GPD2	1051.81	33.073
C1	Control	ENSG00000115170	ACVR1	785.185	24.6276
C1	Control	ENSG00000144283	PKP4	2372.01	74.4049
C1	Control	ENSG00000115183	TANC1	2362.05	75.3003
C1	Control	ENSG00000196151	WDSUB1	333.052	10.4738
C1	Control	ENSG00000123636	BAZ2B	975.118	31.1292
C1	Control	ENSG00000136536	MARCH7	3523.98	111.274
C1	Control	ENSG00000241399	CD302	546.834	17.1326
C1	Control	ENSG00000054219	LY75	96.1951	3.0171
C1	Control	ENSG00000248672	LY75-CD302	96.1174	3.01485
C1	Control	ENSG00000153246	PLA2R1	278.243	8.84664
C1	Control	ENSG00000153250	RBMS1	1943.06	61.4843
C1	Control	ENSG00000136560	TANK	1001.22	31.9935
C1	Control	ENSG00000115233	PSMD14	4183.63	130.318
C1	Control	ENSG00000115267	IFIH1	235.813	7.39782
C1	Control	ENSG00000115271	GCA	966.299	30.2819
C1	Control	ENSG00000182263	FIGN	1890.85	60.6279
C1	Control	ENSG00000115290	GRB14	297.116	9.3937
C1	Control	ENSG00000082438	COBLL1	487.946	15.3378
C1	Control	ENSG00000178662	CSRNP3	198.485	6.25895
C1	Control	ENSG00000123607	TTC21B	790.071	25.1119
C1	Control	ENSG00000198648	STK39	2043.84	63.8318
C1	Control	ENSG00000172292	CERS6	1420	44.6135
C1	Control	ENSG00000152253	SPC25	919.291	28.6723
C1	Control	ENSG00000163093	BBS5	196.745	6.30807
C1	Control	ENSG00000138399	FASTKD1	705.536	22.5723
C1	Control	ENSG00000138398	PPIG	4536.45	142.734
C1	Control	ENSG00000144362	PHOSPHO2	108.426	3.46254
C1	Control	ENSG00000213160	KLHL23	2072.31	65.1142
C1	Control	ENSG00000138385	SSB	6144.06	192.887
C1	Control	ENSG00000138382	METTL5	2803.51	87.4952
C1	Control	ENSG00000144357	UBR3	1371.42	43.3574
C1	Control	ENSG00000115806	GORASP2	5881.78	182.271
C1	Control	ENSG00000198586	TLK1	2125.21	67.1488
C1	Control	ENSG00000123600	METTL8	805.569	25.3498
C1	Control	ENSG00000115827	DCAF17	512.347	16.2886
C1	Control	ENSG00000071967	CYBRD1	2809.79	88.6252
C1	Control	ENSG00000077380	DYNC1I2	5036.45	156.912
C1	Control	ENSG00000115840	SLC25A12	604.506	19.1629
C1	Control	ENSG00000128708	HAT1	4262.01	133.542
C1	Control	ENSG00000172878	METAP1D	465.853	14.8371
C1	Control	ENSG00000144355	DLX1	234.17	7.48668
C1	Control	ENSG00000091409	ITGA6	1652.97	51.3413
C1	Control	ENSG00000152256	PDK1	852.683	27.1597
C1	Control	ENSG00000091436	MAP3K20	3611.39	113.297
C1	Control	ENSG00000144354	CDCA7	4309.41	136.416
C1	Control	ENSG00000172845	SP3	3952.37	124.822
C1	Control	ENSG00000138430	OLA1	5126.38	158.846
C1	Control	ENSG00000138433	CIR1	1596.12	49.6694
C1	Control	ENSG00000144306	SCRN3	425.337	13.48
C1	Control	ENSG00000163328	GPR155	225.77	7.1867
C1	Control	ENSG00000115935	WIPF1	354.947	11.0527
C1	Control	ENSG00000128656	CHN1	416.052	12.9174
C1	Control	ENSG00000115966	ATF2	1436.51	45.3838
C1	Control	ENSG00000154518	ATP5G3	7213.38	224.516
C1	Control	ENSG00000144320	KIAA1715	1790.22	56.6266
C1	Control	ENSG00000128709	HOXD9	639.797	19.9722
C1	Control	ENSG00000175879	HOXD8	510.494	15.9605
C1	Control	ENSG00000128652	HOXD3	222.341	6.99088
C1	Control	ENSG00000170166	HOXD4	107.486	3.38282
C1	Control	ENSG00000128645	HOXD1	73.2824	2.29171
C1	Control	ENSG00000128654	MTX2	1590.75	50.2641
C1	Control	ENSG00000170144	HNRNPA3	24316.5	762.199
C1	Control	ENSG00000116044	NFE2L2	3399.86	106.016
C1	Control	ENSG00000018510	AGPS	3061.88	95.9646
C1	Control	ENSG00000196659	TTC30B	198.906	6.29175
C1	Control	ENSG00000197557	TTC30A	322.582	10.1964
C1	Control	ENSG00000155636	RBM45	270.749	8.68078
C1	Control	ENSG00000079156	OSBPL6	941.578	29.4556
C1	Control	ENSG00000180228	PRKRA	1361.96	42.6197
C1	Control	ENSG00000079150	FKBP7	189.127	5.89909
C1	Control	ENSG00000116095	PLEKHA3	586.23	18.4783
C1	Control	ENSG00000155657	TTN	187.951	6.08987
C1	Control	ENSG00000187231	SESTD1	949.033	29.9094
C1	Control	ENSG00000163510	CWC22	1188.43	37.3306
C1	Control	ENSG00000170035	UBE2E3	3058.97	95.8244
C1	Control	ENSG00000115232	ITGA4	1262.26	39.8082
C1	Control	ENSG00000188452	CERKL	364.093	11.4491
C1	Control	ENSG00000138434	SSFA2	9927.2	314.118
C1	Control	ENSG00000077232	DNAJC10	5962.03	187.981
C1	Control	ENSG00000061676	NCKAP1	10161.8	319.875
C1	Control	ENSG00000162999	DUSP19	61.8466	1.95179
C1	Control	ENSG00000163002	NUP35	863.679	26.886
C1	Control	ENSG00000065548	ZC3H15	4272.7	133.319
C1	Control	ENSG00000138448	ITGAV	9472.27	299.906
C1	Control	ENSG00000144369	FAM171B	550.45	17.2415
C1	Control	ENSG00000003436	TFPI	3047.12	95.5184
C1	Control	ENSG00000144366	GULP1	1333.3	42.0257
C1	Control	ENSG00000204262	COL5A2	15897.5	499.59
C1	Control	ENSG00000115368	WDR75	2264.3	71.7971
C1	Control	ENSG00000138449	SLC40A1	100.725	3.10519
C1	Control	ENSG00000138381	ASNSD1	1994.95	62.3415
C1	Control	ENSG00000151687	ANKAR	86.8217	2.76184
C1	Control	ENSG00000128694	OSGEPL1	458.091	14.5553
C1	Control	ENSG00000128699	ORMDL1	1449.64	45.9587
C1	Control	ENSG00000064933	PMS1	1298.6	40.8019
C1	Control	ENSG00000198130	HIBCH	1029.29	32.1693
C1	Control	ENSG00000151689	INPP1	644.821	20.1901
C1	Control	ENSG00000151690	MFSD6	437.596	13.6429
C1	Control	ENSG00000189362	TMEM194B	560.369	17.6934
C1	Control	ENSG00000138386	NAB1	1630.82	51.8029
C1	Control	ENSG00000115419	GLS	4805.04	154.455
C1	Control	ENSG00000115415	STAT1	5038.19	158.001
C1	Control	ENSG00000128641	MYO1B	3872.39	121.817
C1	Control	ENSG00000173559	NABP1	1818.96	58.9636
C1	Control	ENSG00000196950	SLC39A10	1699.4	53.74
C1	Control	ENSG00000081320	STK17B	1118.9	35.0104
C1	Control	ENSG00000138411	HECW2	101.4	3.1831
C1	Control	ENSG00000144395	CCDC150	357.803	11.7025
C1	Control	ENSG00000119041	GTF3C3	1951.46	61.3535
C1	Control	ENSG00000197121	PGAP1	954.936	30.4686
C1	Control	ENSG00000065413	ANKRD44	160.473	5.14481
C1	Control	ENSG00000115524	SF3B1	9099.82	289.089
C1	Control	ENSG00000115520	COQ10B	1315.72	41.4249
C1	Control	ENSG00000144381	HSPD1	48560.2	1506.36
C1	Control	ENSG00000115541	HSPE1	6494.28	201.95
C1	Control	ENSG00000270757	HSPE1-MOB4	3801.57	118.812
C1	Control	ENSG00000115540	MOB4	1562.77	48.9346
C1	Control	ENSG00000247626	MARS2	438.227	14.0129
C1	Control	ENSG00000119042	SATB2	913.49	28.7508
C1	Control	ENSG00000178074	C2orf69	996.6	31.4039
C1	Control	ENSG00000162971	TYW5	431.978	13.6155
C1	Control	ENSG00000162972	C2orf47	849.195	26.6353
C1	Control	ENSG00000196141	SPATS2L	3765.82	117.326
C1	Control	ENSG00000155729	KCTD18	451.944	14.3759
C1	Control	ENSG00000163535	SGOL2	1994.73	62.8061
C1	Control	ENSG00000138356	AOX1	706.829	22.179
C1	Control	ENSG00000082153	BZW1	12223.5	383.032
C1	Control	ENSG00000013441	CLK1	1371.16	44.9327
C1	Control	ENSG00000240344	PPIL3	925.104	29.0698
C1	Control	ENSG00000196290	NIF3L1	1422.66	44.6197
C1	Control	ENSG00000115942	ORC2	1698.51	53.5367
C1	Control	ENSG00000155744	FAM126B	425.619	13.5492
C1	Control	ENSG00000119013	NDUFB3	1528.09	47.8265
C1	Control	ENSG00000003402	CFLAR	1340.28	42.8237
C1	Control	ENSG00000003400	CASP10	197.538	6.18251
C1	Control	ENSG00000064012	CASP8	881.06	28.1081
C1	Control	ENSG00000115993	TRAK2	1668.45	52.6043
C1	Control	ENSG00000082146	STRADB	1216.41	37.9726
C1	Control	ENSG00000155755	TMEM237	1631.48	52.0257
C1	Control	ENSG00000082126	MPP4	161.128	5.01376
C1	Control	ENSG00000003393	ALS2	1928.45	61.2379
C1	Control	ENSG00000138395	CDK15	644.261	20.7697
C1	Control	ENSG00000155760	FZD7	2087.11	65.3595
C1	Control	ENSG00000116030	SUMO1	7366.68	229.287
C1	Control	ENSG00000055044	NOP58	4181.41	133.375
C1	Control	ENSG00000204217	BMPR2	3573.13	112.202
C1	Control	ENSG00000138439	FAM117B	758.94	23.724
C1	Control	ENSG00000163596	ICA1L	155.367	4.93529
C1	Control	ENSG00000138442	WDR12	2134.28	67.0932
C1	Control	ENSG00000138380	CARF	111.66	3.58343
C1	Control	ENSG00000144426	NBEAL1	732.513	23.1195
C1	Control	ENSG00000119004	CYP20A1	395.928	12.5283
C1	Control	ENSG00000138443	ABI2	4804.44	151.675
C1	Control	ENSG00000173166	RAPH1	868.531	27.2998
C1	Control	ENSG00000118257	NRP2	4742.46	148.559
C1	Control	ENSG00000114933	INO80D	429.778	13.8163
C1	Control	ENSG00000023228	NDUFS1	5750.42	180.431
C1	Control	ENSG00000114942	EEF1B2	14486.7	449.132
C1	Control	ENSG00000204186	ZDBF2	541.705	17.3994
C1	Control	ENSG00000118246	FASTKD2	1565.64	49.1267
C1	Control	ENSG00000118263	KLF7	583.301	18.4024
C1	Control	ENSG00000118260	CREB1	1666.33	52.4125
C1	Control	ENSG00000144401	METTL21A	843.31	26.4206
C1	Control	ENSG00000163249	CCNYL1	1458.29	45.7345
C1	Control	ENSG00000163251	FZD5	402.292	12.6418
C1	Control	ENSG00000178385	PLEKHM3	100.485	3.16964
C1	Control	ENSG00000138413	IDH1	2610.92	81.693
C1	Control	ENSG00000115020	PIKFYVE	1638.13	52.2006
C1	Control	ENSG00000197713	RPE	2480.07	77.8855
C1	Control	ENSG00000144445	KANSL1L	494.377	15.7489
C1	Control	ENSG00000115365	LANCL1	2898.78	91.0175
C1	Control	ENSG00000144451	SPAG16	605.257	18.9931
C1	Control	ENSG00000138376	BARD1	960.39	30.5238
C1	Control	ENSG00000138363	ATIC	6581.29	203.974
C1	Control	ENSG00000115414	FN1	1.62388e+06	50888.8
C1	Control	ENSG00000118242	MREG	179.878	5.66156
C1	Control	ENSG00000115425	PECR	482.953	15.1603
C1	Control	ENSG00000163449	TMEM169	57.9717	1.81827
C1	Control	ENSG00000079246	XRCC5	24763.1	765.362
C1	Control	ENSG00000144583	MARCH4	289.397	8.99936
C1	Control	ENSG00000138375	SMARCAL1	1305.06	40.747
C1	Control	ENSG00000197756	RPL37A	43308.9	1341.24
C1	Control	ENSG00000079308	TNS1	1022.95	32.1603
C1	Control	ENSG00000163466	ARPC2	15865.1	492.916
C1	Control	ENSG00000127837	AAMP	5412.71	168.299
C1	Control	ENSG00000127838	PNKD	2130.88	66.5202
C1	Control	ENSG00000135926	TMBIM1	3019.35	94.7416
C1	Control	ENSG00000144579	CTDSP1	2634.23	81.7628
C1	Control	ENSG00000127831	VIL1	336.44	10.5583
C1	Control	ENSG00000135913	USP37	982.941	30.9575
C1	Control	ENSG00000144580	RQCD1	3250.04	101.701
C1	Control	ENSG00000115556	PLCD4	178.2	5.61293
C1	Control	ENSG00000115568	ZNF142	1048.23	32.8608
C1	Control	ENSG00000074582	BCS1L	1125.6	35.4133
C1	Control	ENSG00000163481	RNF25	1050.9	32.5788
C1	Control	ENSG00000163482	STK36	669.882	21.9702
C1	Control	ENSG00000135912	TTLL4	1835.81	57.8075
C1	Control	ENSG00000187736	NHEJ1	234.749	7.32453
C1	Control	ENSG00000213901	SLC23A3	285.46	9.02446
C1	Control	ENSG00000115649	CNPPD1	1518.87	47.4166
C1	Control	ENSG00000144567	FAM134A	3811.79	119.149
C1	Control	ENSG00000158552	ZFAND2B	973.081	30.2275
C1	Control	ENSG00000115657	ABCB6	243.74	7.72007
C1	Control	ENSG00000198925	ATG9A	3297.97	103.575
C1	Control	ENSG00000163516	ANKZF1	1372.31	43.5451
C1	Control	ENSG00000163521	GLB1L	325.088	10.2674
C1	Control	ENSG00000115661	STK16	905.758	28.3195
C1	Control	ENSG00000127824	TUBA4A	2224.75	68.7554
C1	Control	ENSG00000135924	DNAJB2	1900.72	59.3044
C1	Control	ENSG00000123992	DNPEP	2690.37	83.4944
C1	Control	ENSG00000072195	SPEG	1825.51	58.0255
C1	Control	ENSG00000144591	GMPPA	2089.19	64.8836
C1	Control	ENSG00000123989	CHPF	1237.58	38.8173
C1	Control	ENSG00000124006	OBSL1	1779.81	55.4912
C1	Control	ENSG00000144589	STK11IP	692.002	22.131
C1	Control	ENSG00000114923	SLC4A3	348.36	11.1906
C1	Control	ENSG00000116120	FARSB	3462.14	107.621
C1	Control	ENSG00000123983	ACSL3	5313.75	166.77
C1	Control	ENSG00000152056	AP1S3	116.738	3.69411
C1	Control	ENSG00000085449	WDFY1	3090.4	97.153
C1	Control	ENSG00000135900	MRPL44	1524.04	47.5281
C1	Control	ENSG00000135919	SERPINE2	1455.01	45.5025
C1	Control	ENSG00000036257	CUL3	4445.72	138.576
C1	Control	ENSG00000135905	DOCK10	180.868	5.70234
C1	Control	ENSG00000169047	IRS1	3532.94	111.439
C1	Control	ENSG00000144468	RHBDD1	710.636	22.269
C1	Control	ENSG00000168958	MFF	2389.23	74.5401
C1	Control	ENSG00000173744	AGFG1	3363.44	105.72
C1	Control	ENSG00000153823	PID1	88.0325	2.73551
C1	Control	ENSG00000187957	DNER	593.222	18.5511
C1	Control	ENSG00000153827	TRIP12	9019.86	284.165
C1	Control	ENSG00000153832	FBXO36	69.538	2.18109
C1	Control	ENSG00000135899	SP110	499.174	15.6137
C1	Control	ENSG00000079263	SP140	138.585	4.40232
C1	Control	ENSG00000185404	SP140L	579.958	18.3717
C1	Control	ENSG00000067066	SP100	2339.39	73.1841
C1	Control	ENSG00000135932	CAB39	4809.87	149.78
C1	Control	ENSG00000135916	ITM2C	8262.17	257.675
C1	Control	ENSG00000173692	PSMD1	7587.29	235.03
C1	Control	ENSG00000135931	ARMC9	2200.73	68.6271
C1	Control	ENSG00000156966	B3GNT7	87.3605	2.7054
C1	Control	ENSG00000115053	NCL	46229.9	1441.79
C1	Control	ENSG00000187514	PTMA	55608.3	1717.77
C1	Control	ENSG00000156973	PDE6D	927.033	29.1431
C1	Control	ENSG00000144524	COPS7B	1513.47	47.7112
C1	Control	ENSG00000144535	DIS3L2	823.611	25.856
C1	Control	ENSG00000221944	TIGD1	151.762	4.91548
C1	Control	ENSG00000135930	EIF4E2	3259.1	100.774
C1	Control	ENSG00000115468	EFHD1	159.218	4.91123
C1	Control	ENSG00000204120	GIGYF2	2526.3	79.5912
C1	Control	ENSG00000182600	C2orf82	141.367	4.47541
C1	Control	ENSG00000066248	NGEF	426.254	13.2683
C1	Control	ENSG00000085978	ATG16L1	1612.08	51.1354
C1	Control	ENSG00000077044	DGKD	1688.77	54.0439
C1	Control	ENSG00000085982	USP40	1738.73	55.3488
C1	Control	ENSG00000123485	HJURP	4060.28	127.631
C1	Control	ENSG00000188042	ARL4C	17349.6	540.929
C1	Control	ENSG00000130147	SH3BP4	3542.08	110.839
C1	Control	ENSG00000157985	AGAP1	1641.06	51.3497
C1	Control	ENSG00000168505	GBX2	298.79	9.27818
C1	Control	ENSG00000198612	COPS8	2712.91	84.6308
C1	Control	ENSG00000163359	COL6A3	37525.6	1180.54
C1	Control	ENSG00000115648	MLPH	4220.62	134.129
C1	Control	ENSG00000124831	LRRFIP1	5460.9	172.835
C1	Control	ENSG00000184182	UBE2F	738.494	22.9106
C1	Control	ENSG00000132330	SCLY	399.057	12.5665
C1	Control	ENSG00000178752	FAM132B	840.706	26.4754
C1	Control	ENSG00000132323	ILKAP	1159.75	36.5607
C1	Control	ENSG00000144485	HES6	169.474	5.32798
C1	Control	ENSG00000132326	PER2	141.707	4.47862
C1	Control	ENSG00000204104	TRAF3IP1	941.003	29.7614
C1	Control	ENSG00000065802	ASB1	1543.36	48.9136
C1	Control	ENSG00000233608	TWIST2	135.005	4.19952
C1	Control	ENSG00000068024	HDAC4	671.996	21.2274
C1	Control	ENSG00000130414	NDUFA10	3405.16	106.457
C1	Control	ENSG00000172428	MYEOV2	1419.13	44.6821
C1	Control	ENSG00000063660	GPC1	1445.46	45.4377
C1	Control	ENSG00000144504	ANKMY1	365.733	11.5692
C1	Control	ENSG00000142327	RNPEPL1	2543.75	78.7945
C1	Control	ENSG00000142330	CAPN10	667.144	21.6142
C1	Control	ENSG00000162804	SNED1	843.554	26.7109
C1	Control	ENSG00000122085	MTERFD2	962.158	30.5009
C1	Control	ENSG00000115687	PASK	933.979	29.9431
C1	Control	ENSG00000115685	PPP1R7	2575.92	79.7595
C1	Control	ENSG00000146205	ANO7	128.901	4.01205
C1	Control	ENSG00000115677	HDLBP	28777.6	896.025
C1	Control	ENSG00000168385	SEPT2	16702.2	525.532
C1	Control	ENSG00000006607	FARP2	1552.6	49.4535
C1	Control	ENSG00000115694	STK25	4489.05	141.815
C1	Control	ENSG00000176720	BOK	2258.92	70.2849
C1	Control	ENSG00000176946	THAP4	2772.06	85.9349
C1	Control	ENSG00000168397	ATG4B	2543.27	81.6163
C1	Control	ENSG00000168393	DTYMK	4632.28	144
C1	Control	ENSG00000168395	ING5	817.618	26.4909
C1	Control	ENSG00000180902	D2HGDH	908.543	29.0374
C1	Control	ENSG00000072756	TRNT1	1010.96	31.8068
C1	Control	ENSG00000113851	CRBN	721.565	22.7223
C1	Control	ENSG00000144455	SUMF1	789.764	24.8564
C1	Control	ENSG00000170364	SETMAR	300.35	9.38778
C1	Control	ENSG00000150995	ITPR1	344.351	10.8832
C1	Control	ENSG00000134107	BHLHE40	1842.43	57.4586
C1	Control	ENSG00000134108	ARL8B	2301.83	71.8423
C1	Control	ENSG00000134109	EDEM1	1540.36	49.5043
C1	Control	ENSG00000071282	LMCD1	525.748	16.4324
C1	Control	ENSG00000180914	OXTR	1189.71	37.414
C1	Control	ENSG00000070950	RAD18	1678.22	52.6097
C1	Control	ENSG00000134077	THUMPD3	1062.74	33.1951
C1	Control	ENSG00000168137	SETD5	3372.26	107.386
C1	Control	ENSG00000163719	MTMR14	1103.91	34.4902
C1	Control	ENSG00000156983	BRPF1	879.228	27.7282
C1	Control	ENSG00000114026	OGG1	1074.78	33.642
C1	Control	ENSG00000134072	CAMK1	605.6	18.8898
C1	Control	ENSG00000171148	TADA3	2670.52	82.6486
C1	Control	ENSG00000241553	ARPC4	2269.9	70.8243
C1	Control	ENSG00000250151	ARPC4-TTLL3	843.442	26.7321
C1	Control	ENSG00000214021	TTLL3	479.254	15.7207
C1	Control	ENSG00000156990	RPUSD3	1366.85	42.6999
C1	Control	ENSG00000171135	JAGN1	942.408	29.2522
C1	Control	ENSG00000163702	IL17RC	873.552	27.494
C1	Control	ENSG00000163703	CRELD1	438.15	13.9029
C1	Control	ENSG00000163704	PRRT3	70.8655	2.25616
C1	Control	ENSG00000125037	EMC3	1283.79	39.8267
C1	Control	ENSG00000144554	FANCD2	2123.3	67.5426
C1	Control	ENSG00000163705	FANCD2OS	187.073	5.95036
C1	Control	ENSG00000254999	BRK1	3030.47	94.6313
C1	Control	ENSG00000134086	VHL	1597.83	50.836
C1	Control	ENSG00000134070	IRAK2	540.096	16.9412
C1	Control	ENSG00000157014	TATDN2	1252.42	39.1783
C1	Control	ENSG00000157020	SEC13	4664.54	145.162
C1	Control	ENSG00000196639	HRH1	461.568	14.4967
C1	Control	ENSG00000197548	ATG7	1623.82	50.4292
C1	Control	ENSG00000144560	VGLL4	607.454	19.2095
C1	Control	ENSG00000144559	TAMM41	278.966	8.78629
C1	Control	ENSG00000132170	PPARG	699.781	21.761
C1	Control	ENSG00000154743	TSEN2	395.85	12.5316
C1	Control	ENSG00000075975	MKRN2	1069.31	33.5192
C1	Control	ENSG00000132155	RAF1	2944.25	92.9926
C1	Control	ENSG00000088726	TMEM40	45.7419	1.43334
[truncated: 210,365+ more rows]

## Sheet: table_2
comparison	ensg_id	gene	log2FoldChange	adjusted_p_value	logp
Fabry vs Control	ENSG00000125991	ERGIC3	0.237853	0.00126	6.67664
Fabry vs Control	ENSG00000136603	SKIL	-0.307261	0.00228	6.08358
Fabry vs Control	ENSG00000134987	WDR36	-0.218939	0.00936	4.67131
Fabry vs Control	ENSG00000161813	LARP4	-0.177852	0.00936	4.67131
Fabry vs Control	ENSG00000162378	ZYG11B	-0.227279	0.00936	4.67131
Fabry vs Control	ENSG00000188419	CHM	-0.225727	0.0113	4.48295
Fabry vs Control	ENSG00000130560	UBAC1	0.190847	0.0117	4.44817
Fabry vs Control	ENSG00000215114	UBXN2B	-0.200277	0.0117	4.44817
Fabry vs Control	ENSG00000185728	YTHDF3	-0.142695	0.0181	4.01184
Fabry vs Control	ENSG00000082269	FAM135A	-0.277635	0.0187	3.97923
Fabry vs Control	ENSG00000013810	TACC3	0.120213	0.0209	3.86801
Fabry vs Control	ENSG00000071889	FAM3A	0.18175	0.0209	3.86801
Fabry vs Control	ENSG00000101493	ZNF516	-0.261663	0.0209	3.86801
Fabry vs Control	ENSG00000106605	BLVRA	0.2912	0.0209	3.86801
Fabry vs Control	ENSG00000111321	LTBR	0.151829	0.0209	3.86801
Fabry vs Control	ENSG00000120690	ELF1	-0.212065	0.0209	3.86801
Fabry vs Control	ENSG00000122042	UBL3	-0.210247	0.0209	3.86801
Fabry vs Control	ENSG00000122068	FYTTD1	-0.126731	0.0209	3.86801
Fabry vs Control	ENSG00000130733	YIPF2	0.261035	0.0209	3.86801
Fabry vs Control	ENSG00000136021	SCYL2	-0.164524	0.0209	3.86801
Fabry vs Control	ENSG00000153339	TRAPPC8	-0.186194	0.0209	3.86801
Fabry vs Control	ENSG00000154114	TBCEL	-0.272798	0.0209	3.86801
Fabry vs Control	ENSG00000166068	SPRED1	-0.176674	0.0209	3.86801
Fabry vs Control	ENSG00000166133	RPUSD2	0.198005	0.0209	3.86801
Fabry vs Control	ENSG00000174851	YIF1A	0.168239	0.0209	3.86801
Fabry vs Control	ENSG00000179526	SHARPIN	0.161323	0.0209	3.86801
Fabry vs Control	ENSG00000179583	CIITA	0.258914	0.0209	3.86801
Fabry vs Control	ENSG00000181904	C5orf24	-0.238578	0.0209	3.86801
Fabry vs Control	ENSG00000185043	CIB1	0.256008	0.0209	3.86801
Fabry vs Control	ENSG00000011422	PLAUR	0.218237	0.0216	3.83506
Fabry vs Control	ENSG00000106367	AP1S1	0.146967	0.0216	3.83506
Fabry vs Control	ENSG00000113658	SMAD5	-0.166681	0.0216	3.83506
Fabry vs Control	ENSG00000114331	ACAP2	-0.266926	0.0216	3.83506
Fabry vs Control	ENSG00000155287	SLC25A28	0.181059	0.0216	3.83506
Fabry vs Control	ENSG00000168090	COPS6	0.184081	0.0216	3.83506
Fabry vs Control	ENSG00000176853	FAM91A1	-0.238732	0.0216	3.83506
Fabry vs Control	ENSG00000082898	XPO1	-0.189191	0.0218	3.82585
Fabry vs Control	ENSG00000100219	XBP1	0.238747	0.0218	3.82585
Fabry vs Control	ENSG00000101966	XIAP	-0.165504	0.0218	3.82585
Fabry vs Control	ENSG00000163781	TOPBP1	-0.139463	0.0218	3.82585
Fabry vs Control	ENSG00000120725	SIL1	0.297833	0.0241	3.72554
Fabry vs Control	ENSG00000102265	TIMP1	0.263066	0.0244	3.71317
Fabry vs Control	ENSG00000172493	AFF1	-0.333848	0.0247	3.70095
Fabry vs Control	ENSG00000107679	PLEKHA1	-0.260919	0.0253	3.67695
Fabry vs Control	ENSG00000133056	PIK3C2B	-0.297325	0.0253	3.67695
Fabry vs Control	ENSG00000004487	KDM1A	0.10346	0.0261	3.64582
Fabry vs Control	ENSG00000102007	PLP2	0.188002	0.0261	3.64582
Fabry vs Control	ENSG00000106299	WASL	-0.161425	0.0261	3.64582
Fabry vs Control	ENSG00000131023	LATS1	-0.246326	0.0261	3.64582
Fabry vs Control	ENSG00000132676	DAP3	0.153776	0.0261	3.64582
Fabry vs Control	ENSG00000147155	EBP	0.356405	0.0261	3.64582
Fabry vs Control	ENSG00000165832	TRUB1	-0.139118	0.0261	3.64582
Fabry vs Control	ENSG00000166557	TMED3	0.295793	0.0261	3.64582
Fabry vs Control	ENSG00000175550	DRAP1	0.295258	0.0261	3.64582
Fabry vs Control	ENSG00000197121	PGAP1	-0.270764	0.0261	3.64582
Fabry vs Control	ENSG00000137693	YAP1	-0.182408	0.0264	3.63439
Fabry vs Control	ENSG00000023902	PLEKHO1	0.315182	0.0271	3.60822
Fabry vs Control	ENSG00000033178	UBA6	-0.137739	0.0271	3.60822
Fabry vs Control	ENSG00000049130	KITLG	-0.220395	0.0271	3.60822
Fabry vs Control	ENSG00000077458	FAM76B	-0.232186	0.0271	3.60822
Fabry vs Control	ENSG00000079950	STX7	-0.13593	0.0271	3.60822
Fabry vs Control	ENSG00000105135	ILVBL	0.184201	0.0271	3.60822
Fabry vs Control	ENSG00000105404	RABAC1	0.267719	0.0271	3.60822
Fabry vs Control	ENSG00000106853	PTGR1	0.183327	0.0271	3.60822
Fabry vs Control	ENSG00000110063	DCPS	0.204631	0.0271	3.60822
Fabry vs Control	ENSG00000110651	CD81	0.220997	0.0271	3.60822
Fabry vs Control	ENSG00000128059	PPAT	-0.128676	0.0271	3.60822
Fabry vs Control	ENSG00000140262	TCF12	-0.190529	0.0271	3.60822
Fabry vs Control	ENSG00000146263	MMS22L	-0.2231	0.0271	3.60822
Fabry vs Control	ENSG00000148290	SURF1	0.293624	0.0271	3.60822
Fabry vs Control	ENSG00000157625	TAB3	-0.196712	0.0271	3.60822
Fabry vs Control	ENSG00000166794	PPIB	0.261284	0.0271	3.60822
Fabry vs Control	ENSG00000168476	REEP4	0.193227	0.0271	3.60822
Fabry vs Control	ENSG00000170871	KIAA0232	-0.171636	0.0271	3.60822
Fabry vs Control	ENSG00000179222	MAGED1	0.125032	0.0271	3.60822
Fabry vs Control	ENSG00000204070	SYS1	0.210896	0.0271	3.60822
Fabry vs Control	ENSG00000163428	LRRC58	-0.194029	0.0273	3.60087
Fabry vs Control	ENSG00000043093	DCUN1D1	-0.20839	0.0278	3.58272
Fabry vs Control	ENSG00000115183	TANC1	-0.265079	0.0278	3.58272
Fabry vs Control	ENSG00000141425	RPRD1A	-0.174759	0.0282	3.56843
Fabry vs Control	ENSG00000164209	SLC25A46	-0.157479	0.0286	3.55435
Fabry vs Control	ENSG00000135926	TMBIM1	0.142847	0.03	3.50656
Fabry vs Control	ENSG00000149308	NPAT	-0.167813	0.03	3.50656
Fabry vs Control	ENSG00000171448	ZBTB26	-0.250659	0.03	3.50656
Fabry vs Control	ENSG00000181450	ZNF678	-0.276448	0.03	3.50656
Fabry vs Control	ENSG00000162409	PRKAA2	-0.249921	0.0304	3.49331
Fabry vs Control	ENSG00000074842	MYDGF	0.263177	0.0305	3.49003
Fabry vs Control	ENSG00000087338	GMCL1	-0.230704	0.0305	3.49003
Fabry vs Control	ENSG00000152332	UHMK1	-0.246191	0.0305	3.49003
Fabry vs Control	ENSG00000160563	MED27	0.22852	0.0305	3.49003
Fabry vs Control	ENSG00000078177	N4BP2	-0.351671	0.0312	3.46734
Fabry vs Control	ENSG00000168906	MAT2A	-0.233039	0.0328	3.41733
Fabry vs Control	ENSG00000115421	PAPOLG	-0.298072	0.0334	3.3992
Fabry vs Control	ENSG00000157106	SMG1	-0.309518	0.0334	3.3992
Fabry vs Control	ENSG00000159231	CBR3	0.397326	0.0334	3.3992
Fabry vs Control	ENSG00000166225	FRS2	-0.240268	0.0334	3.3992
Fabry vs Control	ENSG00000172590	MRPL52	0.290311	0.0334	3.3992
Fabry vs Control	ENSG00000138764	CCNG2	-0.165525	0.0337	3.39026
Fabry vs Control	ENSG00000160310	PRMT2	0.18162	0.0337	3.39026
Fabry vs Control	ENSG00000132356	PRKAA1	-0.237297	0.0339	3.38434
Fabry vs Control	ENSG00000137075	RNF38	-0.179637	0.0339	3.38434
Fabry vs Control	ENSG00000185115	NSMCE3	0.20074	0.0339	3.38434
Fabry vs Control	ENSG00000036549	AC118549.1	-0.132557	0.0342	3.37553
Fabry vs Control	ENSG00000114270	COL7A1	-0.685591	0.0342	3.37553
Fabry vs Control	ENSG00000176105	YES1	-0.143736	0.0342	3.37553
Fabry vs Control	ENSG00000176624	MEX3C	-0.205734	0.0356	3.33541
Fabry vs Control	ENSG00000078808	SDF4	0.145564	0.0368	3.30226
Fabry vs Control	ENSG00000110811	P3H3	0.164948	0.0368	3.30226
Fabry vs Control	ENSG00000129562	DAD1	0.230337	0.0368	3.30226
Fabry vs Control	ENSG00000134371	CDC73	-0.153177	0.0368	3.30226
Fabry vs Control	ENSG00000135272	MDFIC	-0.145092	0.0368	3.30226
Fabry vs Control	ENSG00000137161	CNPY3	0.166497	0.0368	3.30226
Fabry vs Control	ENSG00000164904	ALDH7A1	0.115787	0.0368	3.30226
Fabry vs Control	ENSG00000173486	FKBP2	0.291668	0.0368	3.30226
Fabry vs Control	ENSG00000178999	AURKB	0.125867	0.0368	3.30226
Fabry vs Control	ENSG00000186862	PDZD7	0.30765	0.0368	3.30226
Fabry vs Control	ENSG00000011478	QPCTL	0.311831	0.0369	3.29954
Fabry vs Control	ENSG00000089327	FXYD5	0.197656	0.0372	3.29145
Fabry vs Control	ENSG00000138468	SENP7	-0.289924	0.0375	3.28341
Fabry vs Control	ENSG00000105677	TMEM147	0.245314	0.0378	3.27545
Fabry vs Control	ENSG00000187601	MAGEH1	0.485109	0.038	3.27017
Fabry vs Control	ENSG00000198171	DDRGK1	0.205662	0.038	3.27017
Fabry vs Control	ENSG00000102781	KATNAL1	-0.257727	0.0391	3.24163
Fabry vs Control	ENSG00000158987	RAPGEF6	-0.166216	0.0391	3.24163
Fabry vs Control	ENSG00000006607	FARP2	-0.308219	0.0392	3.23908
Fabry vs Control	ENSG00000224531	SMIM13	-0.176073	0.0396	3.22893
Fabry vs Control	ENSG00000108961	RANGRF	0.259002	0.0402	3.21389
Fabry vs Control	ENSG00000110429	FBXO3	-0.157735	0.0402	3.21389
Fabry vs Control	ENSG00000130724	CHMP2A	0.249261	0.0402	3.21389
Fabry vs Control	ENSG00000116685	KIAA2013	0.171588	0.0407	3.20153
Fabry vs Control	ENSG00000186001	LRCH3	-0.15593	0.0407	3.20153
Fabry vs Control	ENSG00000075711	DLG1	-0.187285	0.041	3.19418
Fabry vs Control	ENSG00000117899	MESD	0.245839	0.041	3.19418
Fabry vs Control	ENSG00000183208	GDPGP1	0.192112	0.041	3.19418
Fabry vs Control	ENSG00000100348	TXN2	0.218463	0.0411	3.19175
Fabry vs Control	ENSG00000104889	RNASEH2A	0.276213	0.0411	3.19175
Fabry vs Control	ENSG00000133027	PEMT	0.198747	0.0411	3.19175
Fabry vs Control	ENSG00000179335	CLK3	0.114716	0.0411	3.19175
Fabry vs Control	ENSG00000197905	TEAD4	0.167797	0.0411	3.19175
Fabry vs Control	ENSG00000198538	ZNF28	-0.25205	0.0411	3.19175
Fabry vs Control	ENSG00000159658	EFCAB14	-0.153388	0.0413	3.18689
Fabry vs Control	ENSG00000106714	CNTNAP3	-0.22165	0.0418	3.17486
Fabry vs Control	ENSG00000124570	SERPINB6	0.177866	0.0418	3.17486
Fabry vs Control	ENSG00000143952	VPS54	-0.141516	0.0418	3.17486
Fabry vs Control	ENSG00000160886	LY6K	0.460566	0.0418	3.17486
Fabry vs Control	ENSG00000115808	STRN	-0.329203	0.042	3.17009
Fabry vs Control	ENSG00000161091	MFSD12	0.161725	0.042	3.17009
Fabry vs Control	ENSG00000114978	MOB1A	-0.316035	0.0421	3.16771
Fabry vs Control	ENSG00000132953	XPO4	-0.199963	0.0421	3.16771
Fabry vs Control	ENSG00000177425	PAWR	-0.137164	0.0421	3.16771
Fabry vs Control	ENSG00000213719	CLIC1	0.182401	0.0421	3.16771
Fabry vs Control	ENSG00000059691	GATB	0.127797	0.0426	3.1559
Fabry vs Control	ENSG00000060749	QSER1	-0.236658	0.0426	3.1559
Fabry vs Control	ENSG00000089248	ERP29	0.173019	0.0426	3.1559
Fabry vs Control	ENSG00000095574	IKZF5	-0.223136	0.0426	3.1559
Fabry vs Control	ENSG00000100030	MAPK1	-0.145794	0.0426	3.1559
Fabry vs Control	ENSG00000101444	AHCY	0.166816	0.0426	3.1559
Fabry vs Control	ENSG00000101596	SMCHD1	-0.180305	0.0426	3.1559
Fabry vs Control	ENSG00000106723	SPIN1	-0.139481	0.0426	3.1559
Fabry vs Control	ENSG00000111057	KRT18	0.236949	0.0426	3.1559
Fabry vs Control	ENSG00000112473	SLC39A7	0.179645	0.0426	3.1559
Fabry vs Control	ENSG00000112514	CUTA	0.248542	0.0426	3.1559
Fabry vs Control	ENSG00000112541	PDE10A	-0.449048	0.0426	3.1559
Fabry vs Control	ENSG00000114423	CBLB	-0.220718	0.0426	3.1559
Fabry vs Control	ENSG00000115966	ATF2	-0.295087	0.0426	3.1559
Fabry vs Control	ENSG00000116001	TIA1	-0.318714	0.0426	3.1559
Fabry vs Control	ENSG00000116641	DOCK7	-0.161106	0.0426	3.1559
Fabry vs Control	ENSG00000125148	MT2A	0.252857	0.0426	3.1559
Fabry vs Control	ENSG00000130313	PGLS	0.226795	0.0426	3.1559
Fabry vs Control	ENSG00000130956	HABP4	0.20242	0.0426	3.1559
Fabry vs Control	ENSG00000158526	TSR2	0.168843	0.0426	3.1559
Fabry vs Control	ENSG00000167775	CD320	0.230735	0.0426	3.1559
Fabry vs Control	ENSG00000169570	DTWD2	-0.271506	0.0426	3.1559
Fabry vs Control	ENSG00000182108	DEXI	0.204278	0.0426	3.1559
Fabry vs Control	ENSG00000187630	DHRS4L2	0.478428	0.0426	3.1559
Fabry vs Control	ENSG00000198455	ZXDB	-0.218909	0.0426	3.1559
Fabry vs Control	ENSG00000204498	NFKBIL1	0.212871	0.0426	3.1559
Fabry vs Control	ENSG00000259207	ITGB3	-0.422993	0.0426	3.1559
Fabry vs Control	ENSG00000104872	PIH1D1	0.180194	0.0429	3.14888
Fabry vs Control	ENSG00000183207	RUVBL2	0.167978	0.043	3.14656
Fabry vs Control	ENSG00000002330	BAD	0.254177	0.0435	3.13499
Fabry vs Control	ENSG00000107651	SEC23IP	-0.116787	0.0435	3.13499
Fabry vs Control	ENSG00000119778	ATAD2B	-0.237486	0.0435	3.13499
Fabry vs Control	ENSG00000132912	DCTN4	-0.115178	0.0435	3.13499
Fabry vs Control	ENSG00000172869	DMXL1	-0.223068	0.0435	3.13499
Fabry vs Control	ENSG00000204438	GPANK1	0.145307	0.0435	3.13499
Fabry vs Control	ENSG00000123575	FAM199X	-0.237689	0.0441	3.1213
Fabry vs Control	ENSG00000164611	PTTG1	0.263935	0.0441	3.1213
Fabry vs Control	ENSG00000171940	ZNF217	-0.171158	0.0441	3.1213
Fabry vs Control	ENSG00000095059	DHPS	0.144549	0.0442	3.11903
Fabry vs Control	ENSG00000070785	EIF2B3	0.178758	0.0443	3.11677
Fabry vs Control	ENSG00000107164	FUBP3	-0.134144	0.0443	3.11677
Fabry vs Control	ENSG00000160256	FAM207A	0.27185	0.0443	3.11677
Fabry vs Control	ENSG00000163629	PTPN13	-0.265444	0.0443	3.11677
Fabry vs Control	ENSG00000186767	SPIN4	-0.221	0.0443	3.11677
Fabry vs Control	ENSG00000266086	AC015813.2	-0.153666	0.0446	3.11002
Fabry vs Control	ENSG00000091986	CCDC80	0.382426	0.0447	3.10778
Fabry vs Control	ENSG00000146414	SHPRH	-0.2408	0.0447	3.10778
Fabry vs Control	ENSG00000170185	USP38	-0.125309	0.0455	3.09004
Fabry vs Control	ENSG00000117448	AKR1A1	0.237671	0.0459	3.08129
Fabry vs Control	ENSG00000005889	ZFX	-0.189289	0.0464	3.07046
Fabry vs Control	ENSG00000100644	HIF1A	-0.149149	0.0464	3.07046
Fabry vs Control	ENSG00000110921	MVK	0.208327	0.0464	3.07046
Fabry vs Control	ENSG00000134153	EMC7	0.215016	0.0464	3.07046
Fabry vs Control	ENSG00000135763	URB2	-0.199385	0.0464	3.07046
Fabry vs Control	ENSG00000141380	SS18	-0.173967	0.0464	3.07046
Fabry vs Control	ENSG00000170677	SOCS6	-0.131396	0.0464	3.07046
Fabry vs Control	ENSG00000165813	CCDC186	-0.199076	0.0468	3.06187
Fabry vs Control	ENSG00000160194	NDUFV3	0.165583	0.047	3.05761
Fabry vs Control	ENSG00000013563	DNASE1L1	0.209606	0.0475	3.04703
Fabry vs Control	ENSG00000085721	RRN3	-0.164563	0.0475	3.04703
Fabry vs Control	ENSG00000108021	FAM208B	-0.24952	0.0475	3.04703
Fabry vs Control	ENSG00000134970	TMED7	-0.132478	0.0475	3.04703
Fabry vs Control	ENSG00000175893	ZDHHC21	-0.216506	0.0475	3.04703
Fabry vs Control	ENSG00000111877	MCM9	-0.19315	0.0476	3.04492
Fabry vs Control	ENSG00000141298	SSH2	-0.197646	0.0476	3.04492
Fabry vs Control	ENSG00000165806	CASP7	-0.140446	0.0476	3.04492
Fabry vs Control	ENSG00000080839	RBL1	-0.198113	0.0478	3.04073
Fabry vs Control	ENSG00000117691	NENF	0.289525	0.0478	3.04073
Fabry vs Control	ENSG00000124813	RUNX2	-0.18964	0.0478	3.04073
Fabry vs Control	ENSG00000127952	STYXL1	0.200233	0.0478	3.04073
Fabry vs Control	ENSG00000139154	AEBP2	-0.123807	0.0478	3.04073
Fabry vs Control	ENSG00000148158	SNX30	-0.200806	0.0478	3.04073
Fabry vs Control	ENSG00000156531	PHF6	-0.184465	0.0478	3.04073
Fabry vs Control	ENSG00000184840	TMED9	0.185917	0.0478	3.04073
Fabry vs Control	ENSG00000049449	RCN1	0.22052	0.0481	3.03447
Fabry vs Control	ENSG00000118496	FBXO30	-0.214477	0.0481	3.03447
Fabry vs Control	ENSG00000133703	KRAS	-0.167241	0.0481	3.03447
Fabry vs Control	ENSG00000142546	NOSIP	0.232412	0.0481	3.03447
Fabry vs Control	ENSG00000055332	EIF2AK2	-0.193671	0.0486	3.02413
Fabry vs Control	ENSG00000121579	NAA50	-0.125857	0.0486	3.02413
Fabry vs Control	ENSG00000149313	AASDHPPT	-0.138923	0.0486	3.02413
Fabry vs Control	ENSG00000036054	TBC1D23	-0.106582	0.0489	3.01798
Fabry vs Control	ENSG00000109790	KLHL5	-0.147755	0.0489	3.01798
Fabry vs Control	ENSG00000119138	KLF9	-0.223896	0.0489	3.01798
Fabry vs Control	ENSG00000091947	TMEM101	0.223439	0.049	3.01593
Fabry vs Control	ENSG00000136231	IGF2BP3	-0.304314	0.0493	3.00983
Fabry vs Control	ENSG00000030066	NUP160	-0.118138	0.0495	3.00578
Fabry vs Control	ENSG00000068394	GPKOW	0.14765	0.0495	3.00578
Fabry vs Control	ENSG00000103253	HAGHL	0.247392	0.0495	3.00578
Fabry vs Control	ENSG00000123136	DDX39A	0.160293	0.0495	3.00578
Fabry vs Control	ENSG00000154642	C21orf91	-0.182304	0.0495	3.00578
Fabry vs Control	ENSG00000180917	CMTR2	-0.232733	0.0495	3.00578
Fabry vs Control	ENSG00000104522	TSTA3	0.139494	0.0497	3.00175
Fabry vs Control	ENSG00000132591	ERAL1	0.14555	0.0497	3.00175
Fabry vs Control	ENSG00000170906	NDUFA3	0.265574	0.0497	3.00175
Fabry vs Control	ENSG00000214063	TSPAN4	0.170414	0.0497	3.00175
Fabry vs Control	ENSG00000111725	PRKAB1	-0.162503	0.0502	2.99174
Fabry vs Control	ENSG00000104679	R3HCC1	0.216951	0.0503	2.98975
Fabry vs Control	ENSG00000100462	PRMT5	0.116479	0.0507	2.98183
Fabry vs Control	ENSG00000213614	HEXA	0.147781	0.0507	2.98183
Fabry vs Control	ENSG00000166822	TMEM170A	-0.236877	0.0519	2.95844
Fabry vs Control	ENSG00000108639	SYNGR2	0.146886	0.052	2.95651
Fabry vs Control	ENSG00000198642	KLHL9	-0.12874	0.052	2.95651
Fabry vs Control	ENSG00000090013	BLVRB	0.199148	0.0524	2.94885
Fabry vs Control	ENSG00000112651	MRPL2	0.17948	0.0524	2.94885
Fabry vs Control	ENSG00000139163	ETNK1	-0.250515	0.0524	2.94885
Fabry vs Control	ENSG00000070081	NUCB2	0.237626	0.0531	2.93558
Fabry vs Control	ENSG00000167107	ACSF2	0.19753	0.0532	2.9337
Fabry vs Control	ENSG00000121741	ZMYM2	-0.130689	0.0533	2.93182
Fabry vs Control	ENSG00000136463	TACO1	0.197408	0.0533	2.93182
Fabry vs Control	ENSG00000157326	DHRS4	0.357775	0.0533	2.93182
Fabry vs Control	ENSG00000171425	ZNF581	0.239132	0.0533	2.93182
Fabry vs Control	ENSG00000173992	CCS	0.244136	0.0535	2.92807
Fabry vs Control	ENSG00000114857	NKTR	-0.36604	0.0544	2.91139
Fabry vs Control	ENSG00000167536	DHRS13	0.300198	0.0544	2.91139
Fabry vs Control	ENSG00000198121	LPAR1	0.153166	0.0544	2.91139
Fabry vs Control	ENSG00000213096	ZNF254	-0.16068	0.0544	2.91139
Fabry vs Control	ENSG00000258643	BCL2L2-PABPN1	0.178598	0.0544	2.91139
Fabry vs Control	ENSG00000133597	ADCK2	0.259352	0.0554	2.89318
Fabry vs Control	ENSG00000006282	SPATA20	0.116142	0.0558	2.88598
Fabry vs Control	ENSG00000011566	MAP4K3	-0.265295	0.0558	2.88598
Fabry vs Control	ENSG00000012211	PRICKLE3	0.191584	0.0558	2.88598
Fabry vs Control	ENSG00000122591	FAM126A	-0.200399	0.0558	2.88598
Fabry vs Control	ENSG00000148335	NTMT1	0.177096	0.0558	2.88598
Fabry vs Control	ENSG00000204922	UQCC3	0.348102	0.0558	2.88598
Fabry vs Control	ENSG00000205423	CNEP1R1	-0.275101	0.0558	2.88598
Fabry vs Control	ENSG00000271810	AL603832.3	0.184797	0.0558	2.88598
Fabry vs Control	ENSG00000108443	RPS6KB1	-0.118349	0.0559	2.88419
Fabry vs Control	ENSG00000140612	SEC11A	0.178458	0.0559	2.88419
Fabry vs Control	ENSG00000141446	ESCO1	-0.154845	0.0562	2.87884
Fabry vs Control	ENSG00000165997	ARL5B	-0.21755	0.0562	2.87884
Fabry vs Control	ENSG00000204227	RING1	0.162885	0.0562	2.87884
Fabry vs Control	ENSG00000213722	DDAH2	0.19647	0.0562	2.87884
Fabry vs Control	ENSG00000008710	PKD1	-0.31622	0.0566	2.87175
Fabry vs Control	ENSG00000143545	RAB13	0.307845	0.0566	2.87175
Fabry vs Control	ENSG00000173264	GPR137	0.171332	0.0566	2.87175
Fabry vs Control	ENSG00000071462	BUD23	0.144111	0.0567	2.86998
Fabry vs Control	ENSG00000155366	RHOC	0.216671	0.0567	2.86998
Fabry vs Control	ENSG00000080298	RFX3	-0.283563	0.057	2.8647
Fabry vs Control	ENSG00000100316	RPL3	0.128876	0.057	2.8647
Fabry vs Control	ENSG00000109184	DCUN1D4	-0.174004	0.057	2.8647
Fabry vs Control	ENSG00000112531	QKI	-0.158326	0.057	2.8647
Fabry vs Control	ENSG00000157734	SNX22	0.259393	0.057	2.8647
Fabry vs Control	ENSG00000163156	SCNM1	0.191082	0.057	2.8647
Fabry vs Control	ENSG00000188559	RALGAPA2	-0.289388	0.0574	2.85771
Fabry vs Control	ENSG00000101752	MIB1	-0.24308	0.0575	2.85597
Fabry vs Control	ENSG00000160221	C21orf33	0.333065	0.0575	2.85597
Fabry vs Control	ENSG00000162910	MRPL55	0.194431	0.0575	2.85597
Fabry vs Control	ENSG00000164967	RPP25L	0.264177	0.0575	2.85597
Fabry vs Control	ENSG00000183828	NUDT14	0.296014	0.0575	2.85597
Fabry vs Control	ENSG00000213465	ARL2	0.168557	0.0575	2.85597
Fabry vs Control	ENSG00000110200	ANAPC15	0.312085	0.0579	2.84904
Fabry vs Control	ENSG00000126756	UXT	0.209434	0.0585	2.83873
Fabry vs Control	ENSG00000131263	RLIM	-0.176419	0.0585	2.83873
Fabry vs Control	ENSG00000092036	HAUS4	0.21078	0.0587	2.83532
Fabry vs Control	ENSG00000114796	KLHL24	-0.310805	0.0587	2.83532
Fabry vs Control	ENSG00000169738	DCXR	0.23477	0.0596	2.8201
Fabry vs Control	ENSG00000115020	PIKFYVE	-0.263316	0.0599	2.81508
Fabry vs Control	ENSG00000153944	MSI2	-0.196996	0.0599	2.81508
Fabry vs Control	ENSG00000163539	CLASP2	-0.289296	0.0599	2.81508
Fabry vs Control	ENSG00000164151	ICE1	-0.15833	0.0599	2.81508
Fabry vs Control	ENSG00000142168	SOD1	0.27181	0.0603	2.80842
Fabry vs Control	ENSG00000087086	FTL	0.216036	0.0606	2.80346
Fabry vs Control	ENSG00000144228	SPOPL	-0.228133	0.0606	2.80346
Fabry vs Control	ENSG00000151292	CSNK1G3	-0.138662	0.0606	2.80346
Fabry vs Control	ENSG00000154920	EME1	0.15711	0.0606	2.80346
Fabry vs Control	ENSG00000169967	MAP3K2	-0.320403	0.0606	2.80346
Fabry vs Control	ENSG00000171729	TMEM51	0.152867	0.0606	2.80346
Fabry vs Control	ENSG00000174574	AKIRIN1	-0.107306	0.0606	2.80346
Fabry vs Control	ENSG00000183617	MRPL54	0.360777	0.0606	2.80346
Fabry vs Control	ENSG00000213281	NRAS	-0.0977855	0.0606	2.80346
Fabry vs Control	ENSG00000010404	IDS	-0.271717	0.0607	2.80181
Fabry vs Control	ENSG00000085117	CD82	0.284095	0.0607	2.80181
Fabry vs Control	ENSG00000123154	WDR83	0.173757	0.0607	2.80181
Fabry vs Control	ENSG00000136205	TNS3	-0.310433	0.0607	2.80181
Fabry vs Control	ENSG00000142875	PRKACB	-0.21814	0.0607	2.80181
Fabry vs Control	ENSG00000160932	LY6E	0.184434	0.0607	2.80181
Fabry vs Control	ENSG00000145012	LPP	-0.178412	0.0608	2.80017
Fabry vs Control	ENSG00000164327	RICTOR	-0.230046	0.0608	2.80017
Fabry vs Control	ENSG00000088298	EDEM2	0.251476	0.0616	2.78709
Fabry vs Control	ENSG00000089280	FUS	0.24032	0.0616	2.78709
Fabry vs Control	ENSG00000116586	LAMTOR2	0.217482	0.0616	2.78709
Fabry vs Control	ENSG00000126458	RRAS	0.216129	0.0616	2.78709
Fabry vs Control	ENSG00000135111	TBX3	-0.129923	0.0616	2.78709
Fabry vs Control	ENSG00000138078	PREPL	-0.199913	0.0616	2.78709
Fabry vs Control	ENSG00000170802	FOXN2	-0.39238	0.0616	2.78709
Fabry vs Control	ENSG00000213347	MXD3	0.233274	0.0616	2.78709
Fabry vs Control	ENSG00000006712	PAF1	0.131611	0.062	2.78062
Fabry vs Control	ENSG00000155850	SLC26A2	-0.232787	0.0626	2.77099
Fabry vs Control	ENSG00000139496	NUP58	-0.140478	0.0629	2.76621
Fabry vs Control	ENSG00000012061	ERCC1	0.155808	0.0635	2.75672
Fabry vs Control	ENSG00000106701	FSD1L	-0.348962	0.0635	2.75672
Fabry vs Control	ENSG00000150433	TMEM218	0.19547	0.0635	2.75672
Fabry vs Control	ENSG00000163848	ZNF148	-0.212289	0.0635	2.75672
Fabry vs Control	ENSG00000178773	CPNE7	-0.30427	0.0635	2.75672
Fabry vs Control	ENSG00000187605	TET3	-0.261482	0.0635	2.75672
Fabry vs Control	ENSG00000104957	CCDC130	0.147353	0.0642	2.74575
Fabry vs Control	ENSG00000259132	AL132780.3	0.224366	0.0651	2.73183
Fabry vs Control	ENSG00000104852	SNRNP70	0.167836	0.0653	2.72876
Fabry vs Control	ENSG00000113742	CPEB4	-0.426335	0.0653	2.72876
Fabry vs Control	ENSG00000051523	CYBA	0.175629	0.0657	2.72266
Fabry vs Control	ENSG00000075420	FNDC3B	-0.118557	0.0657	2.72266
Fabry vs Control	ENSG00000104870	FCGRT	0.304884	0.0657	2.72266
Fabry vs Control	ENSG00000109189	USP46	-0.124836	0.0657	2.72266
Fabry vs Control	ENSG00000113272	THG1L	0.137205	0.0657	2.72266
Fabry vs Control	ENSG00000114554	PLXNA1	-0.301984	0.0657	2.72266
Fabry vs Control	ENSG00000130338	TULP4	-0.271507	0.0657	2.72266
Fabry vs Control	ENSG00000138079	SLC3A1	-0.228141	0.0657	2.72266
Fabry vs Control	ENSG00000146757	ZNF92	-0.15937	0.0657	2.72266
Fabry vs Control	ENSG00000156958	GALK2	0.21961	0.0657	2.72266
Fabry vs Control	ENSG00000157379	DHRS1	0.205072	0.0657	2.72266
Fabry vs Control	ENSG00000162384	C1orf123	0.25119	0.0657	2.72266
Fabry vs Control	ENSG00000169515	CCDC8	0.191912	0.0657	2.72266
Fabry vs Control	ENSG00000180530	NRIP1	-0.222291	0.0657	2.72266
Fabry vs Control	ENSG00000196419	XRCC6	0.128428	0.0657	2.72266
Fabry vs Control	ENSG00000198815	FOXJ3	-0.182743	0.0657	2.72266
Fabry vs Control	ENSG00000246705	H2AFJ	0.315733	0.0657	2.72266
Fabry vs Control	ENSG00000109065	NAT9	0.115274	0.0658	2.72114
Fabry vs Control	ENSG00000125434	SLC25A35	0.214532	0.0659	2.71962
Fabry vs Control	ENSG00000175756	AURKAIP1	0.245356	0.0661	2.71659
Fabry vs Control	ENSG00000178078	STAP2	0.223199	0.0662	2.71507
Fabry vs Control	ENSG00000001167	NFYA	-0.192949	0.0663	2.71357
Fabry vs Control	ENSG00000115904	SOS1	-0.339701	0.0664	2.71206
Fabry vs Control	ENSG00000214940	NPIPA8	-0.270863	0.0664	2.71206
Fabry vs Control	ENSG00000074935	TUBE1	-0.21795	0.0667	2.70755
Fabry vs Control	ENSG00000256500	AL139300.1	0.102604	0.0667	2.70755
Fabry vs Control	ENSG00000163482	STK36	-0.190836	0.0671	2.70157
Fabry vs Control	ENSG00000090971	NAT14	0.230978	0.0674	2.69711
Fabry vs Control	ENSG00000056586	RC3H2	-0.176123	0.0675	2.69563
Fabry vs Control	ENSG00000075826	SEC31B	0.17805	0.0675	2.69563
Fabry vs Control	ENSG00000102908	NFAT5	-0.389186	0.0675	2.69563
Fabry vs Control	ENSG00000124788	ATXN1	-0.206674	0.0675	2.69563
Fabry vs Control	ENSG00000160813	PPP1R35	0.270307	0.0675	2.69563
Fabry vs Control	ENSG00000174684	B4GAT1	0.177793	0.0675	2.69563
Fabry vs Control	ENSG00000176542	USF3	-0.281003	0.0676	2.69415
Fabry vs Control	ENSG00000048392	RRM2B	-0.152795	0.0685	2.68092
Fabry vs Control	ENSG00000117528	ABCD3	-0.0910198	0.0685	2.68092
Fabry vs Control	ENSG00000213523	SRA1	0.163756	0.0685	2.68092
Fabry vs Control	ENSG00000214253	FIS1	0.19503	0.0685	2.68092
Fabry vs Control	ENSG00000055917	PUM2	-0.236185	0.0688	2.67655
Fabry vs Control	ENSG00000144935	TRPC1	-0.206426	0.0688	2.67655
Fabry vs Control	ENSG00000162194	LBHD1	0.287273	0.0688	2.67655
Fabry vs Control	ENSG00000109654	TRIM2	-0.198518	0.0694	2.66787
Fabry vs Control	ENSG00000196465	MYL6B	0.301963	0.0696	2.66499
Fabry vs Control	ENSG00000072832	CRMP1	-0.38054	0.0698	2.66212
Fabry vs Control	ENSG00000105248	CCDC94	0.225518	0.0699	2.66069
Fabry vs Control	ENSG00000185722	ANKFY1	-0.15343	0.0699	2.66069
Fabry vs Control	ENSG00000196123	KIAA0895L	-0.27657	0.0699	2.66069
Fabry vs Control	ENSG00000257727	CNPY2	0.218759	0.0699	2.66069
Fabry vs Control	ENSG00000115760	BIRC6	-0.308649	0.07	2.65926
Fabry vs Control	ENSG00000173744	AGFG1	-0.197303	0.07	2.65926
Fabry vs Control	ENSG00000204356	NELFE	0.157722	0.07	2.65926
Fabry vs Control	ENSG00000040199	PHLPP2	-0.295018	0.0703	2.65498
Fabry vs Control	ENSG00000174444	RPL4	0.154259	0.0711	2.64367
Fabry vs Control	ENSG00000010361	FUZ	0.339382	0.0717	2.63526
Fabry vs Control	ENSG00000035115	SH3YL1	-0.172862	0.0717	2.63526
Fabry vs Control	ENSG00000070476	ZXDC	-0.172115	0.0717	2.63526
Fabry vs Control	ENSG00000100353	EIF3D	0.135795	0.0717	2.63526
Fabry vs Control	ENSG00000105258	POLR2I	0.284197	0.0717	2.63526
Fabry vs Control	ENSG00000115524	SF3B1	-0.133261	0.0717	2.63526
Fabry vs Control	ENSG00000122482	ZNF644	-0.133485	0.0717	2.63526
Fabry vs Control	ENSG00000129255	MPDU1	0.237932	0.0717	2.63526
Fabry vs Control	ENSG00000131871	SELENOS	0.242887	0.0717	2.63526
Fabry vs Control	ENSG00000138085	ATRAID	0.175982	0.0717	2.63526
Fabry vs Control	ENSG00000151135	TMEM263	-0.121963	0.0717	2.63526
Fabry vs Control	ENSG00000153561	RMND5A	-0.210294	0.0717	2.63526
Fabry vs Control	ENSG00000163235	TGFA	-0.172255	0.0717	2.63526
Fabry vs Control	ENSG00000167863	ATP5PD	0.289115	0.0717	2.63526
Fabry vs Control	ENSG00000170545	SMAGP	0.158814	0.0717	2.63526
Fabry vs Control	ENSG00000172667	ZMAT3	-0.213891	0.0717	2.63526
Fabry vs Control	ENSG00000173542	MOB1B	-0.17089	0.0717	2.63526
Fabry vs Control	ENSG00000175482	POLD4	0.224392	0.0717	2.63526
Fabry vs Control	ENSG00000184154	LRTOMT	0.237921	0.0717	2.63526
Fabry vs Control	ENSG00000187772	LIN28B	-0.247305	0.0717	2.63526
Fabry vs Control	ENSG00000196865	NHLRC2	-0.255025	0.0717	2.63526
Fabry vs Control	ENSG00000224470	ATXN1L	-0.234196	0.0717	2.63526
Fabry vs Control	ENSG00000251322	SHANK3	-0.281292	0.0717	2.63526
Fabry vs Control	ENSG00000254505	CHMP4A	0.335534	0.0717	2.63526
Fabry vs Control	ENSG00000084072	PPIE	0.118122	0.0721	2.6297
Fabry vs Control	ENSG00000112290	WASF1	-0.220908	0.0721	2.6297
Fabry vs Control	ENSG00000112739	PRPF4B	-0.143719	0.0721	2.6297
Fabry vs Control	ENSG00000126456	IRF3	0.165042	0.0721	2.6297
Fabry vs Control	ENSG00000146701	MDH2	0.206408	0.0721	2.6297
Fabry vs Control	ENSG00000151576	QTRT2	-0.16212	0.0721	2.6297
Fabry vs Control	ENSG00000163382	NAXE	0.207919	0.0721	2.6297
Fabry vs Control	ENSG00000171861	MRM3	0.168603	0.0721	2.6297
Fabry vs Control	ENSG00000178295	GEN1	-0.24145	0.0721	2.6297
Fabry vs Control	ENSG00000198146	ZNF770	-0.175194	0.0721	2.6297
Fabry vs Control	ENSG00000198753	PLXNB3	-0.378404	0.0721	2.6297
Fabry vs Control	ENSG00000173818	ENDOV	0.184456	0.0733	2.61319
Fabry vs Control	ENSG00000018510	AGPS	-0.217151	0.0737	2.60775
Fabry vs Control	ENSG00000080345	RIF1	-0.250208	0.0737	2.60775
Fabry vs Control	ENSG00000101955	SRPX	0.177816	0.0737	2.60775
Fabry vs Control	ENSG00000104427	ZC2HC1A	-0.330504	0.0737	2.60775
Fabry vs Control	ENSG00000108587	GOSR1	-0.0873653	0.0737	2.60775
Fabry vs Control	ENSG00000131446	MGAT1	0.166909	0.0737	2.60775
Fabry vs Control	ENSG00000169223	LMAN2	0.245916	0.0737	2.60775
Fabry vs Control	ENSG00000180304	OAZ2	0.181143	0.0737	2.60775
Fabry vs Control	ENSG00000116221	MRPL37	0.167869	0.0742	2.60099
Fabry vs Control	ENSG00000141570	CBX8	0.232287	0.0742	2.60099
Fabry vs Control	ENSG00000166263	STXBP4	-0.204798	0.0742	2.60099
Fabry vs Control	ENSG00000169715	MT1E	0.32375	0.0742	2.60099
Fabry vs Control	ENSG00000184508	HDDC3	0.327118	0.0742	2.60099
Fabry vs Control	ENSG00000186260	MKL2	-0.233607	0.0742	2.60099
Fabry vs Control	ENSG00000254004	ZNF260	-0.15336	0.0742	2.60099
Fabry vs Control	ENSG00000168672	FAM84B	-0.212835	0.0743	2.59964
Fabry vs Control	ENSG00000108406	DHX40	-0.10738	0.0752	2.5876
Fabry vs Control	ENSG00000101413	RPRD1B	-0.0882485	0.0753	2.58628
Fabry vs Control	ENSG00000135686	KLHL36	-0.157687	0.0753	2.58628
Fabry vs Control	ENSG00000144785	AC073896.1	0.139244	0.0753	2.58628
Fabry vs Control	ENSG00000169683	LRRC45	0.161953	0.0758	2.57966
Fabry vs Control	ENSG00000196233	LCOR	-0.236987	0.0763	2.57308
Fabry vs Control	ENSG00000119632	IFI27L2	0.389991	0.0767	2.56785
Fabry vs Control	ENSG00000146476	ARMT1	-0.174	0.0768	2.56655
Fabry vs Control	ENSG00000075240	GRAMD4	-0.267317	0.0774	2.55877
Fabry vs Control	ENSG00000082213	C5orf22	-0.153294	0.0774	2.55877
Fabry vs Control	ENSG00000105393	BABAM1	0.193075	0.0774	2.55877
Fabry vs Control	ENSG00000107175	CREB3	0.172038	0.0774	2.55877
Fabry vs Control	ENSG00000111912	NCOA7	-0.158988	0.0774	2.55877
Fabry vs Control	ENSG00000114127	XRN1	-0.259028	0.0774	2.55877
Fabry vs Control	ENSG00000137767	SQOR	0.306014	0.0774	2.55877
Fabry vs Control	ENSG00000141295	SCRN2	0.172774	0.0774	2.55877
Fabry vs Control	ENSG00000166997	CNPY4	0.246795	0.0774	2.55877
Fabry vs Control	ENSG00000170291	ELP5	0.197572	0.0774	2.55877
Fabry vs Control	ENSG00000157399	ARSE	0.226228	0.0778	2.55361
Fabry vs Control	ENSG00000163956	LRPAP1	0.147068	0.0778	2.55361
Fabry vs Control	ENSG00000102081	FMR1	-0.160157	0.078	2.55105
Fabry vs Control	ENSG00000128923	MINDY2	-0.178447	0.078	2.55105
Fabry vs Control	ENSG00000092330	TINF2	0.209201	0.0785	2.54466
Fabry vs Control	ENSG00000100097	LGALS1	0.184655	0.0785	2.54466
Fabry vs Control	ENSG00000163697	APBB2	-0.171018	0.0785	2.54466
Fabry vs Control	ENSG00000177239	MAN1B1	0.114412	0.0785	2.54466
Fabry vs Control	ENSG00000009413	REV3L	-0.208083	0.0786	2.54338
Fabry vs Control	ENSG00000029993	HMGB3	0.211392	0.0786	2.54338
Fabry vs Control	ENSG00000039650	PNKP	0.14884	0.0786	2.54338
Fabry vs Control	ENSG00000072803	FBXW11	-0.112933	0.0786	2.54338
Fabry vs Control	ENSG00000083807	SLC27A5	0.248906	0.0786	2.54338
Fabry vs Control	ENSG00000100577	GSTZ1	0.425586	0.0786	2.54338
Fabry vs Control	ENSG00000104892	KLC3	0.166517	0.0786	2.54338
Fabry vs Control	ENSG00000105855	ITGB8	-0.503037	0.0786	2.54338
Fabry vs Control	ENSG00000105928	GSDME	0.123909	0.0786	2.54338
Fabry vs Control	ENSG00000106799	TGFBR1	-0.210016	0.0786	2.54338
Fabry vs Control	ENSG00000128512	DOCK4	-0.221238	0.0786	2.54338
Fabry vs Control	ENSG00000129460	NGDN	0.276689	0.0786	2.54338
Fabry vs Control	ENSG00000135390	ATP5MC2	0.256235	0.0786	2.54338
Fabry vs Control	ENSG00000138623	SEMA7A	0.241027	0.0786	2.54338
Fabry vs Control	ENSG00000140396	NCOA2	-0.27011	0.0786	2.54338
Fabry vs Control	ENSG00000142227	EMP3	0.228587	0.0786	2.54338
Fabry vs Control	ENSG00000148700	ADD3	-0.214006	0.0786	2.54338
Fabry vs Control	ENSG00000152102	FAM168B	-0.239276	0.0786	2.54338
Fabry vs Control	ENSG00000158850	B4GALT3	0.114131	0.0786	2.54338
Fabry vs Control	ENSG00000160783	PMF1	0.192415	0.0786	2.54338
Fabry vs Control	ENSG00000163479	SSR2	0.242361	0.0786	2.54338
Fabry vs Control	ENSG00000166598	HSP90B1	0.189113	0.0786	2.54338
Fabry vs Control	ENSG00000167004	PDIA3	0.238073	0.0786	2.54338
Fabry vs Control	ENSG00000178163	ZNF518B	-0.168168	0.0786	2.54338
Fabry vs Control	ENSG00000182196	ARL6IP4	0.197562	0.0786	2.54338
Fabry vs Control	ENSG00000185803	SLC52A2	0.149934	0.0786	2.54338
Fabry vs Control	ENSG00000196850	PPTC7	-0.153543	0.0786	2.54338
Fabry vs Control	ENSG00000214530	STARD10	0.214248	0.0786	2.54338
Fabry vs Control	ENSG00000258311	AC009779.3	0.283778	0.0786	2.54338
Fabry vs Control	ENSG00000267673	FDX2	0.242957	0.0786	2.54338
Fabry vs Control	ENSG00000143222	UFC1	0.19313	0.0789	2.53957
Fabry vs Control	ENSG00000161677	JOSD2	0.270462	0.0789	2.53957
Fabry vs Control	ENSG00000162065	TBC1D24	-0.165659	0.0789	2.53957
Fabry vs Control	ENSG00000040933	INPP4A	-0.264895	0.0792	2.53578
Fabry vs Control	ENSG00000070404	FSTL3	0.3016	0.0792	2.53578
Fabry vs Control	ENSG00000105583	WDR83OS	0.153627	0.0792	2.53578
Fabry vs Control	ENSG00000124198	ARFGEF2	-0.150916	0.0792	2.53578
Fabry vs Control	ENSG00000144802	NFKBIZ	-0.475033	0.0792	2.53578
Fabry vs Control	ENSG00000146232	NFKBIE	0.210933	0.0792	2.53578
Fabry vs Control	ENSG00000167393	PPP2R3B	0.184838	0.0799	2.52698
Fabry vs Control	ENSG00000183778	B3GALT5	-0.29926	0.0799	2.52698
Fabry vs Control	ENSG00000120137	PANK3	-0.168478	0.0805	2.5195
Fabry vs Control	ENSG00000142634	EFHD2	0.193149	0.0805	2.5195
Fabry vs Control	ENSG00000147123	NDUFB11	0.274863	0.0805	2.5195
Fabry vs Control	ENSG00000170515	PA2G4	0.115713	0.0805	2.5195
Fabry vs Control	ENSG00000197535	MYO5A	-0.298355	0.0805	2.5195
Fabry vs Control	ENSG00000221968	FADS3	0.180334	0.0805	2.5195
Fabry vs Control	ENSG00000008869	HEATR5B	-0.301747	0.0813	2.50961
Fabry vs Control	ENSG00000155100	OTUD6B	-0.143985	0.0813	2.50961
Fabry vs Control	ENSG00000172426	RSPH9	0.205174	0.0813	2.50961
Fabry vs Control	ENSG00000213020	ZNF611	-0.215034	0.0813	2.50961
Fabry vs Control	ENSG00000243927	MRPS6	0.242825	0.0813	2.50961
Fabry vs Control	ENSG00000172336	POP7	0.192429	0.0816	2.50593
Fabry vs Control	ENSG00000014824	SLC30A9	-0.0805615	0.0818	2.50348
Fabry vs Control	ENSG00000149743	TRPT1	0.213191	0.0818	2.50348
Fabry vs Control	ENSG00000166140	ZFYVE19	0.175589	0.0818	2.50348
Fabry vs Control	ENSG00000172466	ZNF24	-0.190151	0.0818	2.50348
Fabry vs Control	ENSG00000198721	ECI2	0.212328	0.0818	2.50348
Fabry vs Control	ENSG00000144824	PHLDB2	-0.481611	0.0821	2.49982
Fabry vs Control	ENSG00000152242	C18orf25	-0.21374	0.083	2.48891
Fabry vs Control	ENSG00000161526	SAP30BP	0.115609	0.083	2.48891
Fabry vs Control	ENSG00000005700	IBTK	-0.146559	0.0838	2.47932
Fabry vs Control	ENSG00000107443	CCNJ	-0.17642	0.0838	2.47932
Fabry vs Control	ENSG00000135870	RC3H1	-0.223021	0.0838	2.47932
Fabry vs Control	ENSG00000137656	BUD13	0.183761	0.084	2.47694
Fabry vs Control	ENSG00000175193	PARL	0.141287	0.084	2.47694
Fabry vs Control	ENSG00000054116	TRAPPC3	0.101866	0.0842	2.47456
Fabry vs Control	ENSG00000110717	NDUFS8	0.201325	0.0842	2.47456
Fabry vs Control	ENSG00000119402	FBXW2	-0.117143	0.0849	2.46628
Fabry vs Control	ENSG00000126088	UROD	0.162643	0.085	2.4651
Fabry vs Control	ENSG00000152193	RNF219	-0.164978	0.085	2.4651
Fabry vs Control	ENSG00000152601	MBNL1	-0.165856	0.0852	2.46275
Fabry vs Control	ENSG00000132478	UNK	-0.105966	0.0853	2.46158
Fabry vs Control	ENSG00000182263	FIGN	-0.398038	0.0855	2.45924
Fabry vs Control	ENSG00000089289	IGBP1	0.18457	0.0857	2.4569
Fabry vs Control	ENSG00000112237	CCNC	-0.107606	0.0858	2.45574
Fabry vs Control	ENSG00000135341	MAP3K7	-0.116894	0.0858	2.45574
Fabry vs Control	ENSG00000135945	REV1	-0.19773	0.0858	2.45574
Fabry vs Control	ENSG00000139624	CERS5	0.108172	0.0858	2.45574
Fabry vs Control	ENSG00000161021	MAML1	-0.117715	0.0858	2.45574
Fabry vs Control	ENSG00000179271	GADD45GIP1	0.266738	0.0858	2.45574
Fabry vs Control	ENSG00000198242	RPL23A	0.246161	0.0858	2.45574
Fabry vs Control	ENSG00000261609	GAN	-0.257094	0.0858	2.45574
Fabry vs Control	ENSG00000125753	VASP	0.129779	0.0859	2.45457
Fabry vs Control	ENSG00000163870	TPRA1	0.203471	0.0859	2.45457
Fabry vs Control	ENSG00000112701	SENP6	-0.0868222	0.0863	2.44993
Fabry vs Control	ENSG00000176058	TPRN	0.183775	0.0863	2.44993
Fabry vs Control	ENSG00000100116	GCAT	0.189022	0.0864	2.44877
Fabry vs Control	ENSG00000145725	PPIP5K2	-0.124177	0.0864	2.44877
Fabry vs Control	ENSG00000159335	PTMS	0.265961	0.0864	2.44877
Fabry vs Control	ENSG00000165948	IFI27L1	0.278839	0.0864	2.44877
Fabry vs Control	ENSG00000259431	THTPA	0.233931	0.0864	2.44877
Fabry vs Control	ENSG00000125652	ALKBH7	0.25092	0.087	2.44185
Fabry vs Control	ENSG00000147874	HAUS6	-0.0914646	0.0871	2.4407
Fabry vs Control	ENSG00000167685	ZNF444	0.186427	0.0871	2.4407
Fabry vs Control	ENSG00000105810	CDK6	-0.214754	0.0872	2.43955
Fabry vs Control	ENSG00000134709	HOOK1	-0.499205	0.0875	2.43612
Fabry vs Control	ENSG00000143314	MRPL24	0.196958	0.0875	2.43612
Fabry vs Control	ENSG00000179632	MAF1	0.130285	0.0875	2.43612
Fabry vs Control	ENSG00000103415	HMOX2	0.212015	0.0877	2.43383
Fabry vs Control	ENSG00000169228	RAB24	0.181939	0.0877	2.43383
Fabry vs Control	ENSG00000182768	NGRN	0.0836953	0.0877	2.43383
Fabry vs Control	ENSG00000205155	PSENEN	0.20854	0.0877	2.43383
Fabry vs Control	ENSG00000072736	NFATC3	-0.200804	0.0878	2.43269
Fabry vs Control	ENSG00000119333	WDR34	0.134695	0.0878	2.43269
Fabry vs Control	ENSG00000136448	NMT1	0.0712729	0.0878	2.43269
Fabry vs Control	ENSG00000157693	TMEM268	-0.257955	0.0878	2.43269
Fabry vs Control	ENSG00000166337	TAF10	0.187439	0.0878	2.43269
Fabry vs Control	ENSG00000197448	GSTK1	0.185793	0.0878	2.43269
Fabry vs Control	ENSG00000126453	BCL2L12	0.137535	0.0881	2.42928
Fabry vs Control	ENSG00000099860	GADD45B	0.182411	0.0884	2.42588
Fabry vs Control	ENSG00000101017	CD40	0.201168	0.089	2.41912
Fabry vs Control	ENSG00000109113	RAB34	0.177634	0.089	2.41912
Fabry vs Control	ENSG00000134758	RNF138	-0.124271	0.089	2.41912
Fabry vs Control	ENSG00000170296	GABARAP	0.190242	0.089	2.41912
Fabry vs Control	ENSG00000183431	SF3A3	0.0920669	0.089	2.41912
Fabry vs Control	ENSG00000198898	CAPZA2	-0.132248	0.089	2.41912
Fabry vs Control	ENSG00000215301	DDX3X	-0.123475	0.0893	2.41575
Fabry vs Control	ENSG00000126768	TIMM17B	0.144789	0.0894	2.41463
Fabry vs Control	ENSG00000185347	TEDC1	0.253427	0.0907	2.4002
Fabry vs Control	ENSG00000243646	IL10RB	0.312152	0.0907	2.4002
Fabry vs Control	ENSG00000160201	U2AF1	0.177502	0.0908	2.3991
Fabry vs Control	ENSG00000092841	MYL6	0.391744	0.0909	2.398
Fabry vs Control	ENSG00000100564	PIGH	0.278986	0.0909	2.398
Fabry vs Control	ENSG00000123552	USP45	-0.19481	0.0909	2.398
Fabry vs Control	ENSG00000126214	KLC1	0.118562	0.0909	2.398
Fabry vs Control	ENSG00000132294	EFR3A	-0.257347	0.0909	2.398
Fabry vs Control	ENSG00000142230	SAE1	0.106064	0.0909	2.398
Fabry vs Control	ENSG00000160214	RRP1	0.15784	0.0909	2.398
Fabry vs Control	ENSG00000164211	STARD4	-0.306896	0.0909	2.398
Fabry vs Control	ENSG00000167740	CYB5D2	0.227813	0.0909	2.398
Fabry vs Control	ENSG00000174547	MRPL11	0.250803	0.0909	2.398
Fabry vs Control	ENSG00000175416	CLTB	0.215974	0.0909	2.398
Fabry vs Control	ENSG00000004866	ST7	0.203764	0.0913	2.3936
Fabry vs Control	ENSG00000005448	WDR54	0.150252	0.0913	2.3936
Fabry vs Control	ENSG00000104129	DNAJC17	0.243155	0.0913	2.3936
Fabry vs Control	ENSG00000111224	PARP11	-0.223143	0.0913	2.3936
Fabry vs Control	ENSG00000137509	PRCP	0.161771	0.0916	2.39032
Fabry vs Control	ENSG00000164323	CFAP97	-0.151391	0.0916	2.39032
Fabry vs Control	ENSG00000184056	VPS33B	0.146751	0.0916	2.39032
Fabry vs Control	ENSG00000118965	WDR35	-0.210195	0.0922	2.3838
Fabry vs Control	ENSG00000172500	FIBP	0.170947	0.0922	2.3838
Fabry vs Control	ENSG00000174917	C19orf70	0.257623	0.0922	2.3838
Fabry vs Control	ENSG00000170248	PDCD6IP	-0.194868	0.0924	2.38163
Fabry vs Control	ENSG00000074590	NUAK1	-0.230841	0.093	2.37516
Fabry vs Control	ENSG00000108528	SLC25A11	0.146007	0.093	2.37516
Fabry vs Control	ENSG00000126106	TMEM53	0.122087	0.093	2.37516
Fabry vs Control	ENSG00000149806	FAU	0.266817	0.093	2.37516
Fabry vs Control	ENSG00000185627	PSMD13	0.128198	0.093	2.37516
Fabry vs Control	ENSG00000241973	PI4KA	-0.191224	0.093	2.37516
Fabry vs Control	ENSG00000243678	NME2	0.174261	0.093	2.37516
Fabry vs Control	ENSG00000101265	RASSF2	-0.355597	0.0933	2.37194
Fabry vs Control	ENSG00000088179	PTPN4	-0.214648	0.094	2.36446
Fabry vs Control	ENSG00000003756	RBM5	-0.392455	0.0941	2.3634
Fabry vs Control	ENSG00000008128	CDK11A	0.134126	0.0941	2.3634
Fabry vs Control	ENSG00000108960	MMD	-0.157851	0.0941	2.3634
Fabry vs Control	ENSG00000240849	TMEM189	0.0930298	0.0941	2.3634
Fabry vs Control	ENSG00000260238	PMF1-BGLAP	0.127434	0.0941	2.3634
Fabry vs Control	ENSG00000008256	CYTH3	-0.266783	0.0942	2.36234
Fabry vs Control	ENSG00000011052	NME1-NME2	0.174265	0.0942	2.36234
Fabry vs Control	ENSG00000099795	NDUFB7	0.22855	0.0942	2.36234
Fabry vs Control	ENSG00000132549	VPS13B	-0.245948	0.0942	2.36234
Fabry vs Control	ENSG00000156050	FAM161B	0.228068	0.0942	2.36234
Fabry vs Control	ENSG00000165502	RPL36AL	0.338343	0.0942	2.36234
Fabry vs Control	ENSG00000186501	TMEM222	0.14346	0.0942	2.36234
Fabry vs Control	ENSG00000204316	MRPL38	0.135731	0.0942	2.36234
Fabry vs Control	ENSG00000130734	ATG4D	0.169007	0.0943	2.36127
Fabry vs Control	ENSG00000137094	DNAJB5	0.213942	0.0943	2.36127
Fabry vs Control	ENSG00000143674	MAP3K21	-0.16863	0.0943	2.36127
Fabry vs Control	ENSG00000148926	ADM	0.201495	0.0943	2.36127
Fabry vs Control	ENSG00000149761	NUDT22	0.154251	0.0943	2.36127
Fabry vs Control	ENSG00000157916	RER1	0.111798	0.0943	2.36127
Fabry vs Control	ENSG00000203880	PCMTD2	-0.177754	0.0944	2.36021
Fabry vs Control	ENSG00000101782	RIOK3	-0.13166	0.0949	2.35493
Fabry vs Control	ENSG00000102103	PQBP1	0.143653	0.0949	2.35493
Fabry vs Control	ENSG00000108465	CDK5RAP3	0.149101	0.0949	2.35493
Fabry vs Control	ENSG00000135506	OS9	0.159003	0.0949	2.35493
Fabry vs Control	ENSG00000138107	ACTR1A	0.138346	0.0949	2.35493
Fabry vs Control	ENSG00000156162	DPY19L4	-0.170462	0.0949	2.35493
Fabry vs Control	ENSG00000166333	ILK	0.123916	0.0949	2.35493
Fabry vs Control	ENSG00000167468	GPX4	0.211768	0.0949	2.35493
Fabry vs Control	ENSG00000183723	CMTM4	-0.453552	0.0949	2.35493
Fabry vs Control	ENSG00000206503	HLA-A	0.183529	0.0949	2.35493
Fabry vs Control	ENSG00000256514	AP003419.1	0.229005	0.0949	2.35493
Fabry vs Control	ENSG00000155592	ZKSCAN2	-0.18574	0.0951	2.35283
Fabry vs Control	ENSG00000101901	ALG13	-0.154654	0.0952	2.35178
Fabry vs Control	ENSG00000108106	UBE2S	0.26648	0.0952	2.35178
Fabry vs Control	ENSG00000130202	NECTIN2	0.183413	0.0952	2.35178
Fabry vs Control	ENSG00000189079	ARID2	-0.170912	0.0952	2.35178
Fabry vs Control	ENSG00000196531	NACA	0.165832	0.0952	2.35178
Fabry vs Control	ENSG00000256269	HMBS	0.194539	0.0952	2.35178
Fabry vs Control	ENSG00000111252	SH2B3	-0.220374	0.0953	2.35073
Fabry vs Control	ENSG00000112511	PHF1	0.158525	0.0953	2.35073
Fabry vs Control	ENSG00000114098	ARMC8	-0.121329	0.0953	2.35073
Fabry vs Control	ENSG00000116127	ALMS1	-0.350523	0.0953	2.35073
Fabry vs Control	ENSG00000139132	FGD4	-0.198397	0.0953	2.35073
Fabry vs Control	ENSG00000148308	GTF3C5	0.114631	0.0953	2.35073
Fabry vs Control	ENSG00000151012	SLC7A11	-0.500716	0.0953	2.35073
Fabry vs Control	ENSG00000161016	RPL8	0.1686	0.0953	2.35073
Fabry vs Control	ENSG00000197601	FAR1	-0.16379	0.0953	2.35073
Fabry vs Control	ENSG00000026025	VIM	0.143493	0.0954	2.34968
Fabry vs Control	ENSG00000105438	KDELR1	0.176534	0.0954	2.34968
Fabry vs Control	ENSG00000138780	GSTCD	-0.139868	0.0954	2.34968
Fabry vs Control	ENSG00000173113	TRMT112	0.214762	0.0954	2.34968
Fabry vs Control	ENSG00000186283	TOR3A	0.212954	0.0954	2.34968
Fabry vs Control	ENSG00000198586	TLK1	-0.191039	0.0954	2.34968
Fabry vs Control	ENSG00000099624	ATP5F1D	0.277441	0.0961	2.34237
Fabry vs Control	ENSG00000100836	PABPN1	0.184456	0.0961	2.34237
Fabry vs Control	ENSG00000108175	ZMIZ1	-0.264476	0.0961	2.34237
Fabry vs Control	ENSG00000144357	UBR3	-0.206206	0.0961	2.34237
Fabry vs Control	ENSG00000170889	RPS9	0.196908	0.0961	2.34237
Fabry vs Control	ENSG00000145391	SETD7	-0.262006	0.0964	2.33925
Fabry vs Control	ENSG00000158402	CDC25C	0.127622	0.0965	2.33821
Fabry vs Control	ENSG00000113269	RNF130	0.129284	0.0967	2.33614
Fabry vs Control	ENSG00000130193	THEM6	0.280301	0.0968	2.33511
Fabry vs Control	ENSG00000140391	TSPAN3	0.257784	0.0968	2.33511
Fabry vs Control	ENSG00000115993	TRAK2	-0.184954	0.0969	2.33408
Fabry vs Control	ENSG00000110422	HIPK3	-0.172345	0.097	2.33304
Fabry vs Control	ENSG00000137145	DENND4C	-0.161555	0.097	2.33304
Fabry vs Control	ENSG00000134697	GNL2	0.120462	0.0972	2.33098
Fabry vs Control	ENSG00000149948	HMGA2	-0.36757	0.0972	2.33098
Fabry vs Control	ENSG00000149927	DOC2A	0.198405	0.0973	2.32996
Fabry vs Control	ENSG00000182240	BACE2	0.12131	0.0973	2.32996
Fabry vs Control	ENSG00000157227	MMP14	0.219531	0.0974	2.32893
Fabry vs Control	ENSG00000104331	IMPAD1	-0.138711	0.0977	2.32585
Fabry vs Control	ENSG00000137133	HINT2	0.301985	0.0978	2.32483
Fabry vs Control	ENSG00000267697	LUZP6	-0.160459	0.0978	2.32483
Fabry vs Control	ENSG00000099330	OCEL1	0.306399	0.0981	2.32177
Fabry vs Control	ENSG00000112759	SLC29A1	0.146331	0.0981	2.32177
Fabry vs Control	ENSG00000125656	CLPP	0.160359	0.0981	2.32177
Fabry vs Control	ENSG00000131238	PPT1	0.201763	0.0981	2.32177
Fabry vs Control	ENSG00000140545	MFGE8	0.227696	0.0981	2.32177
Fabry vs Control	ENSG00000159352	PSMD4	0.186419	0.0981	2.32177
Fabry vs Control	ENSG00000172915	NBEA	-0.285466	0.0981	2.32177
Fabry vs Control	ENSG00000177565	TBL1XR1	-0.20589	0.0981	2.32177
Fabry vs Control	ENSG00000188739	RBM34	0.199389	0.0981	2.32177
Fabry vs Control	ENSG00000065559	MAP2K4	-0.105466	0.0983	2.31973
Fabry vs Control	ENSG00000127870	RNF6	-0.125588	0.0983	2.31973
Fabry vs Control	ENSG00000136938	ANP32B	0.228393	0.0983	2.31973
Fabry vs Control	ENSG00000159228	CBR1	0.218412	0.0983	2.31973
Fabry vs Control	ENSG00000204520	MICA	0.357318	0.0983	2.31973
Fabry vs Control	ENSG00000099282	TSPAN15	0.153284	0.0985	2.3177
Fabry vs Control	ENSG00000126698	DNAJC8	0.145318	0.0985	2.3177
Fabry vs Control	ENSG00000135441	BLOC1S1	0.289592	0.0985	2.3177
Fabry vs Control	ENSG00000163013	FBXO41	-0.388791	0.0985	2.3177
Fabry vs Control	ENSG00000163558	PRKCI	-0.130916	0.0985	2.3177
Fabry vs Control	ENSG00000163946	FAM208A	-0.223301	0.0985	2.3177
Fabry vs Control	ENSG00000166147	FBN1	-0.287544	0.0985	2.3177
Fabry vs Control	ENSG00000168495	POLR3D	0.135186	0.0985	2.3177
Fabry vs Control	ENSG00000185825	BCAP31	0.155076	0.0985	2.3177
Fabry vs Control	ENSG00000100804	PSMB5	0.287252	0.0991	2.31163
Fabry vs Control	ENSG00000156504	FAM122B	-0.161575	0.0991	2.31163
Fabry vs Control	ENSG00000176953	NFATC2IP	-0.0984578	0.0991	2.31163
Fabry vs Control	ENSG00000136770	DNAJC1	0.199864	0.0994	2.3086
Fabry vs Control	ENSG00000108479	GALK1	0.173479	0.0995	2.3076
Fabry vs Control	ENSG00000111671	SPSB2	0.232702	0.0995	2.3076
Fabry vs Control	ENSG00000114770	ABCC5	-0.168464	0.0995	2.3076
Fabry vs Control	ENSG00000142945	KIF2C	0.078294	0.0995	2.3076
Fabry vs Control	ENSG00000185418	TARSL2	0.148469	0.0995	2.3076
Fabry vs Control	ENSG00000225663	MCRIP1	0.171286	0.0997	2.30559
Fabry vs Control	ENSG00000158828	PINK1	0.151459	0.0998	2.30459
Fabry vs Control	ENSG00000197150	ABCB8	0.124229	0.0998	2.30459
Fabry vs Control	ENSG00000104783	KCNN4	0.122589	0.0999	2.30359
Fabry vs Control	ENSG00000115464	USP34	-0.286553	0.0999	2.30359
Fabry vs Control	ENSG00000164897	TMUB1	0.160364	0.0999	2.30359
Fabry vs Control	ENSG00000168300	PCMTD1	-0.214528	0.0999	2.30359
Fabry vs Control	ENSG00000018408	WWTR1	-0.246077	0.1	2.30259
Fabry vs Control	ENSG00000099810	MTAP	-0.0861212	0.1	2.30259
Fabry vs Control	ENSG00000105379	ETFB	0.24437	0.1	2.30259
Fabry vs Control	ENSG00000138606	SHF	0.17451	0.1	2.30259
Fabry vs Control	ENSG00000164164	OTUD4	-0.154559	0.1	2.30259
Fabry vs Control	ENSG00000169976	SF3B5	0.228342	0.1	2.30259
Fabry vs Control	ENSG00000180370	PAK2	-0.204272	0.1	2.30259
Fabry vs Control	ENSG00000172007	RAB33B	-0.192003	0.101	2.29263
Fabry vs Control	ENSG00000173402	DAG1	-0.286692	0.101	2.29263
Fabry vs Control	ENSG00000256053	APOPT1	0.208726	0.101	2.29263
Fabry vs Control	ENSG00000002586	CD99	0.198274	0.102	2.28278
Fabry vs Control	ENSG00000100401	RANGAP1	0.146913	0.102	2.28278
Fabry vs Control	ENSG00000101665	SMAD7	-0.259221	0.102	2.28278
Fabry vs Control	ENSG00000103145	HCFC1R1	0.260325	0.102	2.28278
Fabry vs Control	ENSG00000125089	SH3TC1	-0.330028	0.102	2.28278
Fabry vs Control	ENSG00000138002	IFT172	-0.165494	0.102	2.28278
Fabry vs Control	ENSG00000149054	ZNF215	-0.209579	0.102	2.28278
Fabry vs Control	ENSG00000158710	TAGLN2	0.109635	0.102	2.28278
Fabry vs Control	ENSG00000166171	DPCD	0.23921	0.102	2.28278
Fabry vs Control	ENSG00000168259	DNAJC7	0.0983986	0.102	2.28278
Fabry vs Control	ENSG00000172270	BSG	0.127276	0.102	2.28278
Fabry vs Control	ENSG00000181929	PRKAG1	0.116853	0.102	2.28278
Fabry vs Control	ENSG00000189367	KIAA0408	-0.221962	0.102	2.28278
Fabry vs Control	ENSG00000196704	AMZ2	0.133637	0.102	2.28278
Fabry vs Control	ENSG00000258315	C17orf49	0.200725	0.102	2.28278
Fabry vs Control	ENSG00000108518	PFN1	0.217093	0.103	2.27303
Fabry vs Control	ENSG00000125821	DTD1	0.171571	0.103	2.27303
Fabry vs Control	ENSG00000125971	DYNLRB1	0.161316	0.103	2.27303
Fabry vs Control	ENSG00000138758	SEPT11	-0.139151	0.103	2.27303
Fabry vs Control	ENSG00000156103	MMP16	-0.237628	0.103	2.27303
Fabry vs Control	ENSG00000168214	RBPJ	-0.0996088	0.103	2.27303
Fabry vs Control	ENSG00000170500	LONRF2	-0.576392	0.103	2.27303
Fabry vs Control	ENSG00000225697	SLC26A6	-0.390822	0.103	2.27303
Fabry vs Control	ENSG00000239672	NME1	0.266072	0.103	2.27303
Fabry vs Control	ENSG00000104518	GSDMD	0.137512	0.104	2.26336
Fabry vs Control	ENSG00000129103	SUMF2	0.175885	0.104	2.26336
Fabry vs Control	ENSG00000163344	PMVK	0.199807	0.104	2.26336
Fabry vs Control	ENSG00000184887	BTBD6	0.146152	0.104	2.26336
Fabry vs Control	ENSG00000004142	POLDIP2	0.089012	0.105	2.25379
Fabry vs Control	ENSG00000010626	LRRC23	0.192678	0.105	2.25379
Fabry vs Control	ENSG00000075223	SEMA3C	-0.145716	0.105	2.25379
Fabry vs Control	ENSG00000076382	SPAG5	0.0787817	0.105	2.25379
Fabry vs Control	ENSG00000092531	SNAP23	-0.103772	0.105	2.25379
Fabry vs Control	ENSG00000097021	ACOT7	0.121988	0.105	2.25379
Fabry vs Control	ENSG00000103353	UBFD1	-0.157611	0.105	2.25379
Fabry vs Control	ENSG00000105372	RPS19	0.268964	0.105	2.25379
Fabry vs Control	ENSG00000105518	TMEM205	0.213798	0.105	2.25379
Fabry vs Control	ENSG00000105619	TFPT	0.185876	0.105	2.25379
Fabry vs Control	ENSG00000111639	MRPL51	0.258119	0.105	2.25379
Fabry vs Control	ENSG00000114439	BBX	-0.188022	0.105	2.25379
Fabry vs Control	ENSG00000115419	GLS	-0.198952	0.105	2.25379
Fabry vs Control	ENSG00000115827	DCAF17	-0.189358	0.105	2.25379
Fabry vs Control	ENSG00000118260	CREB1	-0.194935	0.105	2.25379
Fabry vs Control	ENSG00000125457	MIF4GD	0.171621	0.105	2.25379
Fabry vs Control	ENSG00000125458	NT5C	0.188657	0.105	2.25379
Fabry vs Control	ENSG00000136943	CTSV	0.252398	0.105	2.25379
Fabry vs Control	ENSG00000137404	NRM	0.258854	0.105	2.25379
Fabry vs Control	ENSG00000138035	PNPT1	-0.207246	0.105	2.25379
Fabry vs Control	ENSG00000140511	HAPLN3	0.391737	0.105	2.25379
Fabry vs Control	ENSG00000140948	ZCCHC14	-0.334376	0.105	2.25379
Fabry vs Control	ENSG00000143190	POU2F1	-0.181939	0.105	2.25379
Fabry vs Control	ENSG00000143321	HDGF	0.126299	0.105	2.25379
Fabry vs Control	ENSG00000155097	ATP6V1C1	-0.127164	0.105	2.25379
Fabry vs Control	ENSG00000156261	CCT8	0.18764	0.105	2.25379
Fabry vs Control	ENSG00000163602	RYBP	-0.119627	0.105	2.25379
Fabry vs Control	ENSG00000166289	PLEKHF1	0.229076	0.105	2.25379
Fabry vs Control	ENSG00000166747	AP1G1	-0.24105	0.105	2.25379
Fabry vs Control	ENSG00000168653	NDUFS5	0.313745	0.105	2.25379
Fabry vs Control	ENSG00000181555	SETD2	-0.323576	0.105	2.25379
Fabry vs Control	ENSG00000186010	NDUFA13	0.28851	0.105	2.25379
Fabry vs Control	ENSG00000204262	COL5A2	-0.394677	0.105	2.25379
Fabry vs Control	ENSG00000211455	STK38L	-0.13165	0.105	2.25379
Fabry vs Control	ENSG00000213593	TMX2	0.121075	0.105	2.25379
Fabry vs Control	ENSG00000213799	ZNF845	-0.174924	0.105	2.25379
Fabry vs Control	ENSG00000215375	MYL5	0.253854	0.105	2.25379
Fabry vs Control	ENSG00000261115	TMEM178B	-0.461326	0.105	2.25379
Fabry vs Control	ENSG00000114744	COMMD2	-0.11643	0.106	2.24432
Fabry vs Control	ENSG00000136819	C9orf78	0.123775	0.106	2.24432
Fabry vs Control	ENSG00000138376	BARD1	-0.208909	0.106	2.24432
Fabry vs Control	ENSG00000239264	TXNDC5	0.104726	0.106	2.24432
Fabry vs Control	ENSG00000079459	FDFT1	0.207664	0.107	2.23493
Fabry vs Control	ENSG00000091844	RGS17	-0.167144	0.107	2.23493
Fabry vs Control	ENSG00000100612	DHRS7	0.149994	0.107	2.23493
Fabry vs Control	ENSG00000107669	ATE1	-0.111082	0.107	2.23493
Fabry vs Control	ENSG00000142556	ZNF614	-0.170486	0.107	2.23493
Fabry vs Control	ENSG00000154429	CCSAP	-0.159005	0.107	2.23493
Fabry vs Control	ENSG00000198160	MIER1	-0.147358	0.107	2.23493
Fabry vs Control	ENSG00000248333	CDK11B	0.100709	0.107	2.23493
Fabry vs Control	ENSG00000073169	SELENOO	0.143525	0.108	2.22562
Fabry vs Control	ENSG00000114120	SLC25A36	-0.172866	0.108	2.22562
Fabry vs Control	ENSG00000154767	XPC	-0.259394	0.108	2.22562
Fabry vs Control	ENSG00000162946	DISC1	-0.231243	0.108	2.22562
Fabry vs Control	ENSG00000167553	TUBA1C	0.151834	0.108	2.22562
Fabry vs Control	ENSG00000188647	PTAR1	-0.22285	0.108	2.22562
Fabry vs Control	ENSG00000255529	POLR2M	-0.112679	0.108	2.22562
Fabry vs Control	ENSG00000011405	PIK3C2A	-0.175212	0.109	2.21641
Fabry vs Control	ENSG00000129347	KRI1	0.0970038	0.109	2.21641
Fabry vs Control	ENSG00000136560	TANK	-0.123997	0.109	2.21641
Fabry vs Control	ENSG00000141504	SAT2	0.217895	0.109	2.21641
Fabry vs Control	ENSG00000153107	ANAPC1	-0.206083	0.109	2.21641
Fabry vs Control	ENSG00000184986	TMEM121	0.263723	0.109	2.21641
Fabry vs Control	ENSG00000186468	RPS23	0.284619	0.109	2.21641
Fabry vs Control	ENSG00000013441	CLK1	-0.338684	0.11	2.20727
Fabry vs Control	ENSG00000075275	CELSR1	-0.308567	0.11	2.20727
Fabry vs Control	ENSG00000082258	CCNT2	-0.257864	0.11	2.20727
Fabry vs Control	ENSG00000095002	MSH2	-0.145266	0.11	2.20727
Fabry vs Control	ENSG00000100211	CBY1	0.215154	0.11	2.20727
Fabry vs Control	ENSG00000119900	OGFRL1	-0.155089	0.11	2.20727
Fabry vs Control	ENSG00000120685	PROSER1	-0.164549	0.11	2.20727
Fabry vs Control	ENSG00000133321	RARRES3	0.25578	0.11	2.20727
Fabry vs Control	ENSG00000163902	RPN1	0.124102	0.11	2.20727
Fabry vs Control	ENSG00000182054	IDH2	0.24129	0.11	2.20727
Fabry vs Control	ENSG00000182504	CEP97	-0.165449	0.11	2.20727
Fabry vs Control	ENSG00000198920	KIAA0753	-0.122413	0.11	2.20727
Fabry vs Control	ENSG00000243364	EFNA4	0.203105	0.11	2.20727
Fabry vs Control	ENSG00000066422	ZBTB11	-0.137785	0.111	2.19823
Fabry vs Control	ENSG00000101000	PROCR	0.186915	0.111	2.19823
Fabry vs Control	ENSG00000108515	ENO3	0.132577	0.111	2.19823
Fabry vs Control	ENSG00000123144	TRIR	0.20413	0.111	2.19823
Fabry vs Control	ENSG00000126003	PLAGL2	-0.129562	0.111	2.19823
Fabry vs Control	ENSG00000127124	HIVEP3	-0.300548	0.111	2.19823
Fabry vs Control	ENSG00000160075	SSU72	0.15837	0.111	2.19823
Fabry vs Control	ENSG00000163320	CGGBP1	-0.0904292	0.111	2.19823
Fabry vs Control	ENSG00000196632	WNK3	-0.233373	0.111	2.19823
Fabry vs Control	ENSG00000204217	BMPR2	-0.237023	0.111	2.19823
Fabry vs Control	ENSG00000048405	ZNF800	-0.160734	0.112	2.18926
Fabry vs Control	ENSG00000100865	CINP	0.204124	0.112	2.18926
Fabry vs Control	ENSG00000143486	EIF2D	0.126352	0.112	2.18926
Fabry vs Control	ENSG00000258674	AC011448.1	0.287013	0.112	2.18926
Fabry vs Control	ENSG00000134324	LPIN1	-0.234684	0.113	2.18037
Fabry vs Control	ENSG00000137312	FLOT1	0.127372	0.113	2.18037
Fabry vs Control	ENSG00000143183	TMCO1	0.174617	0.113	2.18037
Fabry vs Control	ENSG00000149289	ZC3H12C	-0.188262	0.113	2.18037
Fabry vs Control	ENSG00000159210	SNF8	0.196279	0.113	2.18037
Fabry vs Control	ENSG00000168496	FEN1	0.150441	0.113	2.18037
Fabry vs Control	ENSG00000006118	TMEM132A	-0.176921	0.114	2.17156
Fabry vs Control	ENSG00000051825	MPHOSPH9	-0.151312	0.114	2.17156
Fabry vs Control	ENSG00000114166	KAT2B	-0.304682	0.114	2.17156
Fabry vs Control	ENSG00000134318	ROCK2	-0.228395	0.114	2.17156
Fabry vs Control	ENSG00000155111	CDK19	-0.130663	0.114	2.17156
Fabry vs Control	ENSG00000168916	ZNF608	-0.213549	0.114	2.17156
Fabry vs Control	ENSG00000187051	RPS19BP1	0.235738	0.114	2.17156
Fabry vs Control	ENSG00000187608	ISG15	0.334953	0.114	2.17156
Fabry vs Control	ENSG00000069869	NEDD4	-0.145832	0.115	2.16282
Fabry vs Control	ENSG00000140259	MFAP1	0.127194	0.115	2.16282
Fabry vs Control	ENSG00000051180	RAD51	0.115447	0.116	2.15417
Fabry vs Control	ENSG00000068305	MEF2A	-0.194628	0.116	2.15417
Fabry vs Control	ENSG00000072657	TRHDE	-0.285862	0.116	2.15417
Fabry vs Control	ENSG00000105373	NOP53	0.162891	0.116	2.15417
Fabry vs Control	ENSG00000131187	F12	0.243751	0.116	2.15417
Fabry vs Control	ENSG00000184209	SNRNP35	0.141345	0.116	2.15417
Fabry vs Control	ENSG00000221829	FANCG	0.0921077	0.116	2.15417
Fabry vs Control	ENSG00000156804	FBXO32	0.129444	0.117	2.14558
Fabry vs Control	ENSG00000089737	DDX24	0.180438	0.118	2.13707
Fabry vs Control	ENSG00000115084	SLC35F5	-0.148353	0.118	2.13707
Fabry vs Control	ENSG00000119630	PGF	0.234001	0.118	2.13707
Fabry vs Control	ENSG00000120800	UTP20	-0.191469	0.118	2.13707
Fabry vs Control	ENSG00000121281	ADCY7	-0.286001	0.118	2.13707
Fabry vs Control	ENSG00000135018	UBQLN1	-0.0824675	0.118	2.13707
Fabry vs Control	ENSG00000143570	SLC39A1	0.195822	0.118	2.13707
Fabry vs Control	ENSG00000158747	NBL1	0.194486	0.118	2.13707
Fabry vs Control	ENSG00000160209	PDXK	0.130876	0.118	2.13707
Fabry vs Control	ENSG00000160446	ZDHHC12	0.175737	0.118	2.13707
Fabry vs Control	ENSG00000162105	SHANK2	-0.376397	0.118	2.13707
Fabry vs Control	ENSG00000163349	HIPK1	-0.153973	0.118	2.13707
Fabry vs Control	ENSG00000163513	TGFBR2	-0.285291	0.118	2.13707
Fabry vs Control	ENSG00000168159	RNF187	0.148367	0.118	2.13707
Fabry vs Control	ENSG00000172888	ZNF621	-0.397447	0.118	2.13707
Fabry vs Control	ENSG00000197386	HTT	-0.201219	0.118	2.13707
Fabry vs Control	ENSG00000242028	HYPK	0.202984	0.118	2.13707
Fabry vs Control	ENSG00000254692	AL136295.1	0.2293	0.118	2.13707
Fabry vs Control	ENSG00000259330	INAFM2	0.286156	0.118	2.13707
Fabry vs Control	ENSG00000005812	FBXL3	-0.128402	0.119	2.12863
Fabry vs Control	ENSG00000067955	CBFB	-0.225914	0.119	2.12863
Fabry vs Control	ENSG00000090661	CERS4	0.170583	0.119	2.12863
Fabry vs Control	ENSG00000091039	OSBPL8	-0.161499	0.119	2.12863
Fabry vs Control	ENSG00000100911	PSME2	0.306017	0.119	2.12863
Fabry vs Control	ENSG00000100926	TM9SF1	0.220043	0.119	2.12863
Fabry vs Control	ENSG00000104343	UBE2W	-0.14118	0.119	2.12863
Fabry vs Control	ENSG00000104529	EEF1D	0.182573	0.119	2.12863
Fabry vs Control	ENSG00000108946	PRKAR1A	-0.142432	0.119	2.12863
Fabry vs Control	ENSG00000111144	LTA4H	0.159255	0.119	2.12863
Fabry vs Control	ENSG00000111186	WNT5B	0.164633	0.119	2.12863
Fabry vs Control	ENSG00000111665	CDCA3	0.120607	0.119	2.12863
Fabry vs Control	ENSG00000114933	INO80D	-0.312208	0.119	2.12863
Fabry vs Control	ENSG00000123179	EBPL	0.293472	0.119	2.12863
Fabry vs Control	ENSG00000134825	TMEM258	0.194804	0.119	2.12863
Fabry vs Control	ENSG00000135404	CD63	0.229145	0.119	2.12863
Fabry vs Control	ENSG00000137269	LRRC1	0.15311	0.119	2.12863
Fabry vs Control	ENSG00000142694	EVA1B	0.285842	0.119	2.12863
Fabry vs Control	ENSG00000148300	REXO4	0.111402	0.119	2.12863
Fabry vs Control	ENSG00000148411	NACC2	-0.155506	0.119	2.12863
Fabry vs Control	ENSG00000160284	SPATC1L	0.184346	0.119	2.12863
Fabry vs Control	ENSG00000163159	VPS72	0.208203	0.119	2.12863
Fabry vs Control	ENSG00000164244	PRRC1	-0.0852962	0.119	2.12863
Fabry vs Control	ENSG00000166181	API5	-0.171982	0.119	2.12863
Fabry vs Control	ENSG00000168016	TRANK1	-0.221412	0.119	2.12863
Fabry vs Control	ENSG00000171097	KYAT1	0.176315	0.119	2.12863
Fabry vs Control	ENSG00000182979	MTA1	0.132563	0.119	2.12863
Fabry vs Control	ENSG00000183605	SFXN4	0.183674	0.119	2.12863
Fabry vs Control	ENSG00000184602	SNN	-0.186446	0.119	2.12863
Fabry vs Control	ENSG00000189046	ALKBH2	0.190051	0.119	2.12863
Fabry vs Control	ENSG00000204439	C6orf47	0.120324	0.119	2.12863
Fabry vs Control	ENSG00000215271	HOMEZ	0.18771	0.119	2.12863
Fabry vs Control	ENSG00000126070	AGO3	-0.156505	0.12	2.12026
Fabry vs Control	ENSG00000141741	MIEN1	0.207708	0.12	2.12026
Fabry vs Control	ENSG00000147400	CETN2	0.155942	0.12	2.12026
Fabry vs Control	ENSG00000061676	NCKAP1	-0.19057	0.121	2.11196
Fabry vs Control	ENSG00000083123	BCKDHB	-0.147565	0.121	2.11196
Fabry vs Control	ENSG00000092010	PSME1	0.272053	0.121	2.11196
Fabry vs Control	ENSG00000102125	TAZ	0.106407	0.121	2.11196
Fabry vs Control	ENSG00000125107	CNOT1	-0.325151	0.121	2.11196
Fabry vs Control	ENSG00000128311	TST	0.248691	0.121	2.11196
Fabry vs Control	ENSG00000137824	RMDN3	0.105238	0.121	2.11196
Fabry vs Control	ENSG00000147955	SIGMAR1	0.134473	0.121	2.11196
Fabry vs Control	ENSG00000170310	STX8	0.210923	0.121	2.11196
Fabry vs Control	ENSG00000265590	AP000275.2	0.10505	0.121	2.11196
Fabry vs Control	ENSG00000103064	SLC7A6	-0.268923	0.122	2.10373
Fabry vs Control	ENSG00000182774	RPS17	0.229074	0.122	2.10373
Fabry vs Control	ENSG00000067221	STOML1	0.297521	0.123	2.09557
Fabry vs Control	ENSG00000067445	TRO	-0.344555	0.123	2.09557
Fabry vs Control	ENSG00000101294	HM13	0.258468	0.123	2.09557
Fabry vs Control	ENSG00000101335	MYL9	0.307091	0.123	2.09557
Fabry vs Control	ENSG00000103227	LMF1	0.210332	0.123	2.09557
Fabry vs Control	ENSG00000105472	CLEC11A	0.211038	0.123	2.09557
Fabry vs Control	ENSG00000107929	LARP4B	-0.125311	0.123	2.09557
Fabry vs Control	ENSG00000115295	CLIP4	-0.192492	0.123	2.09557
Fabry vs Control	ENSG00000117262	GPR89A	0.165751	0.123	2.09557
Fabry vs Control	ENSG00000117614	SYF2	0.169418	0.123	2.09557
Fabry vs Control	ENSG00000132581	SDF2	0.206166	0.123	2.09557
Fabry vs Control	ENSG00000134775	FHOD3	-0.167386	0.123	2.09557
Fabry vs Control	ENSG00000135047	CTSL	0.227665	0.123	2.09557
Fabry vs Control	ENSG00000137478	FCHSD2	-0.174533	0.123	2.09557
Fabry vs Control	ENSG00000137770	CTDSPL2	-0.116163	0.123	2.09557
Fabry vs Control	ENSG00000143924	EML4	-0.210659	0.123	2.09557
Fabry vs Control	ENSG00000145741	BTF3	0.281547	0.123	2.09557
Fabry vs Control	ENSG00000152683	SLC30A6	-0.141533	0.123	2.09557
Fabry vs Control	ENSG00000154380	ENAH	-0.182571	0.123	2.09557
Fabry vs Control	ENSG00000159079	C21orf59	0.125103	0.123	2.09557
Fabry vs Control	ENSG00000166845	C18orf54	-0.233089	0.123	2.09557
Fabry vs Control	ENSG00000167005	NUDT21	-0.228666	0.123	2.09557
Fabry vs Control	ENSG00000175155	YPEL2	-0.230442	0.123	2.09557
Fabry vs Control	ENSG00000175203	DCTN2	0.0969408	0.123	2.09557
Fabry vs Control	ENSG00000175334	BANF1	0.127911	0.123	2.09557
Fabry vs Control	ENSG00000176845	METRNL	0.184079	0.123	2.09557
Fabry vs Control	ENSG00000177200	CHD9	-0.246651	0.123	2.09557
Fabry vs Control	ENSG00000196693	ZNF33B	-0.208131	0.123	2.09557
Fabry vs Control	ENSG00000198431	TXNRD1	-0.210035	0.123	2.09557
Fabry vs Control	ENSG00000101888	NXT2	-0.111412	0.124	2.08747
Fabry vs Control	ENSG00000151553	FAM160B1	-0.119497	0.124	2.08747
Fabry vs Control	ENSG00000100154	TTC28	-0.317975	0.125	2.07944
Fabry vs Control	ENSG00000121892	PDS5A	-0.131266	0.125	2.07944
Fabry vs Control	ENSG00000128463	EMC4	0.136147	0.125	2.07944
Fabry vs Control	ENSG00000131149	GSE1	-0.247167	0.125	2.07944
Fabry vs Control	ENSG00000131899	LLGL1	-0.0816899	0.125	2.07944
Fabry vs Control	ENSG00000152404	CWF19L2	0.175725	0.125	2.07944
Fabry vs Control	ENSG00000173889	PHC3	-0.218629	0.125	2.07944
Fabry vs Control	ENSG00000072778	ACADVL	0.0808559	0.126	2.07147
Fabry vs Control	ENSG00000100342	APOL1	0.253155	0.126	2.07147
Fabry vs Control	ENSG00000101882	NKAP	0.221561	0.126	2.07147
Fabry vs Control	ENSG00000103168	TAF1C	-0.22489	0.126	2.07147
Fabry vs Control	ENSG00000107874	CUEDC2	0.216107	0.126	2.07147
Fabry vs Control	ENSG00000119446	RBM18	-0.091934	0.126	2.07147
Fabry vs Control	ENSG00000120053	GOT1	0.10899	0.126	2.07147
Fabry vs Control	ENSG00000134109	EDEM1	-0.281045	0.126	2.07147
Fabry vs Control	ENSG00000136867	SLC31A2	0.200667	0.126	2.07147
Fabry vs Control	ENSG00000140443	IGF1R	-0.363996	0.126	2.07147
Fabry vs Control	ENSG00000141385	AFG3L2	0.114436	0.126	2.07147
Fabry vs Control	ENSG00000152348	ATG10	0.272816	0.126	2.07147
Fabry vs Control	ENSG00000158106	RHPN1	-0.325705	0.126	2.07147
Fabry vs Control	ENSG00000159348	CYB5R1	0.155838	0.126	2.07147
Fabry vs Control	ENSG00000167969	ECI1	0.174131	0.126	2.07147
Fabry vs Control	ENSG00000178567	EPM2AIP1	-0.231328	0.126	2.07147
Fabry vs Control	ENSG00000182095	TNRC18	-0.226464	0.126	2.07147
Fabry vs Control	ENSG00000196876	SCN8A	-0.331977	0.126	2.07147
Fabry vs Control	ENSG00000214338	SOGA3	-0.221524	0.126	2.07147
Fabry vs Control	ENSG00000015568	RGPD5	-0.215202	0.127	2.06357
Fabry vs Control	ENSG00000087266	SH3BP2	-0.188363	0.127	2.06357
Fabry vs Control	ENSG00000096080	MRPS18A	0.145021	0.127	2.06357
Fabry vs Control	ENSG00000119541	VPS4B	-0.0786867	0.127	2.06357
Fabry vs Control	ENSG00000137504	CREBZF	-0.179089	0.127	2.06357
Fabry vs Control	ENSG00000140553	UNC45A	0.0911461	0.127	2.06357
Fabry vs Control	ENSG00000148908	RGS10	0.150911	0.127	2.06357
Fabry vs Control	ENSG00000159579	RSPRY1	-0.151135	0.127	2.06357
Fabry vs Control	ENSG00000177854	TMEM187	0.197399	0.127	2.06357
Fabry vs Control	ENSG00000179085	DPM3	0.251323	0.127	2.06357
Fabry vs Control	ENSG00000183011	NAA38	0.289206	0.127	2.06357
Fabry vs Control	ENSG00000196544	BORCS6	0.176145	0.127	2.06357
Fabry vs Control	ENSG00000013583	HEBP1	0.144303	0.128	2.05573
Fabry vs Control	ENSG00000061936	SFSWAP	0.0956146	0.128	2.05573
Fabry vs Control	ENSG00000099203	TMED1	0.206347	0.128	2.05573
Fabry vs Control	ENSG00000099797	TECR	0.190585	0.128	2.05573
Fabry vs Control	ENSG00000100603	SNW1	0.13858	0.128	2.05573
Fabry vs Control	ENSG00000103404	USP31	-0.133544	0.128	2.05573
Fabry vs Control	ENSG00000108510	MED13	-0.222554	0.128	2.05573
Fabry vs Control	ENSG00000118046	STK11	0.115393	0.128	2.05573
Fabry vs Control	ENSG00000123268	ATF1	-0.0993068	0.128	2.05573
Fabry vs Control	ENSG00000143756	FBXO28	-0.120376	0.128	2.05573
Fabry vs Control	ENSG00000144233	AMMECR1L	-0.195064	0.128	2.05573
Fabry vs Control	ENSG00000160917	CPSF4	0.107437	0.128	2.05573
Fabry vs Control	ENSG00000161939	RNASEK-C17orf49	0.152739	0.128	2.05573
Fabry vs Control	ENSG00000170425	ADORA2B	0.289424	0.128	2.05573
Fabry vs Control	ENSG00000178814	OPLAH	-0.244663	0.128	2.05573
Fabry vs Control	ENSG00000184117	NIPSNAP1	0.104684	0.128	2.05573
Fabry vs Control	ENSG00000198467	TPM2	0.229855	0.128	2.05573
Fabry vs Control	ENSG00000204536	CCHCR1	0.143265	0.128	2.05573
Fabry vs Control	ENSG00000004478	FKBP4	0.117368	0.129	2.04794
Fabry vs Control	ENSG00000131626	PPFIA1	-0.135886	0.129	2.04794
Fabry vs Control	ENSG00000132405	TBC1D14	-0.212779	0.129	2.04794
Fabry vs Control	ENSG00000143653	SCCPDH	0.208051	0.129	2.04794
Fabry vs Control	ENSG00000148291	SURF2	0.200395	0.129	2.04794
Fabry vs Control	ENSG00000156411	ATP5MPL	0.22441	0.129	2.04794
Fabry vs Control	ENSG00000158042	MRPL17	0.148636	0.129	2.04794
Fabry vs Control	ENSG00000169020	ATP5ME	0.370958	0.129	2.04794
Fabry vs Control	ENSG00000178038	ALS2CL	-0.377552	0.129	2.04794
Fabry vs Control	ENSG00000183054	RGPD6	-0.213547	0.129	2.04794
Fabry vs Control	ENSG00000241489	AC244197.3	-0.254234	0.129	2.04794
Fabry vs Control	ENSG00000104964	AES	0.0981174	0.13	2.04022
Fabry vs Control	ENSG00000106638	TBL2	0.162091	0.13	2.04022
Fabry vs Control	ENSG00000119705	SLIRP	0.269287	0.13	2.04022
Fabry vs Control	ENSG00000136709	WDR33	-0.112687	0.13	2.04022
Fabry vs Control	ENSG00000147050	KDM6A	-0.133781	0.13	2.04022
Fabry vs Control	ENSG00000147383	NSDHL	0.147195	0.13	2.04022
Fabry vs Control	ENSG00000152944	MED21	-0.116729	0.13	2.04022
Fabry vs Control	ENSG00000161671	EMC10	0.34506	0.13	2.04022
Fabry vs Control	ENSG00000165996	HACD1	0.212133	0.13	2.04022
Fabry vs Control	ENSG00000171109	MFN1	-0.108999	0.13	2.04022
Fabry vs Control	ENSG00000177189	RPS6KA3	-0.15214	0.13	2.04022
Fabry vs Control	ENSG00000072364	AFF4	-0.212556	0.131	2.03256
Fabry vs Control	ENSG00000112282	MED23	-0.14709	0.131	2.03256
Fabry vs Control	ENSG00000136270	TBRG4	0.0891721	0.131	2.03256
Fabry vs Control	ENSG00000138448	ITGAV	-0.276413	0.131	2.03256
Fabry vs Control	ENSG00000145332	KLHL8	-0.143059	0.131	2.03256
Fabry vs Control	ENSG00000156052	GNAQ	-0.0928476	0.131	2.03256
Fabry vs Control	ENSG00000167695	FAM57A	0.134194	0.131	2.03256
Fabry vs Control	ENSG00000049541	RFC2	0.114181	0.132	2.02495
Fabry vs Control	ENSG00000050165	DKK3	0.0850562	0.132	2.02495
Fabry vs Control	ENSG00000101557	USP14	-0.069398	0.132	2.02495
Fabry vs Control	ENSG00000103540	CCP110	-0.169887	0.132	2.02495
Fabry vs Control	ENSG00000104884	ERCC2	0.161515	0.132	2.02495
Fabry vs Control	ENSG00000107338	SHB	0.184357	0.132	2.02495
Fabry vs Control	ENSG00000109016	DHRS7B	0.145526	0.132	2.02495
Fabry vs Control	ENSG00000112667	DNPH1	0.166161	0.132	2.02495
Fabry vs Control	ENSG00000113312	TTC1	0.145123	0.132	2.02495
Fabry vs Control	ENSG00000118263	KLF7	-0.307384	0.132	2.02495
Fabry vs Control	ENSG00000119844	AFTPH	-0.167363	0.132	2.02495
Fabry vs Control	ENSG00000120008	WDR11	-0.0887433	0.132	2.02495
Fabry vs Control	ENSG00000120910	PPP3CC	0.215671	0.132	2.02495
Fabry vs Control	ENSG00000122378	FAM213A	0.133985	0.132	2.02495
Fabry vs Control	ENSG00000123728	RAP2C	-0.125386	0.132	2.02495
Fabry vs Control	ENSG00000129173	E2F8	-0.177392	0.132	2.02495
Fabry vs Control	ENSG00000129933	MAU2	-0.136826	0.132	2.02495
Fabry vs Control	ENSG00000137806	NDUFAF1	0.230876	0.132	2.02495
Fabry vs Control	ENSG00000146670	CDCA5	0.0632753	0.132	2.02495
Fabry vs Control	ENSG00000149541	B3GAT3	0.183464	0.132	2.02495
Fabry vs Control	ENSG00000153015	CWC27	0.26953	0.132	2.02495
Fabry vs Control	ENSG00000155096	AZIN1	-0.0819074	0.132	2.02495
Fabry vs Control	ENSG00000160993	ALKBH4	0.116656	0.132	2.02495
Fabry vs Control	ENSG00000161904	LEMD2	0.169429	0.132	2.02495
Fabry vs Control	ENSG00000164050	PLXNB1	-0.228348	0.132	2.02495
Fabry vs Control	ENSG00000169047	IRS1	-0.223902	0.132	2.02495
Fabry vs Control	ENSG00000175183	CSRP2	0.252147	0.132	2.02495
Fabry vs Control	ENSG00000175595	ERCC4	-0.143595	0.132	2.02495
Fabry vs Control	ENSG00000176170	SPHK1	0.197125	0.132	2.02495
Fabry vs Control	ENSG00000177556	ATOX1	0.264416	0.132	2.02495
Fabry vs Control	ENSG00000178982	EIF3K	0.195676	0.132	2.02495
Fabry vs Control	ENSG00000180901	KCTD2	0.107146	0.132	2.02495
Fabry vs Control	ENSG00000189180	ZNF33A	-0.113528	0.132	2.02495
Fabry vs Control	ENSG00000197323	TRIM33	-0.143601	0.132	2.02495
Fabry vs Control	ENSG00000197363	ZNF517	0.177992	0.132	2.02495
Fabry vs Control	ENSG00000051341	POLQ	-0.209428	0.133	2.01741
Fabry vs Control	ENSG00000064651	SLC12A2	-0.201423	0.133	2.01741
Fabry vs Control	ENSG00000078043	PIAS2	-0.134282	0.133	2.01741
Fabry vs Control	ENSG00000099385	BCL7C	0.397335	0.133	2.01741
Fabry vs Control	ENSG00000105364	MRPL4	0.133993	0.133	2.01741
Fabry vs Control	ENSG00000106366	SERPINE1	0.185912	0.133	2.01741
Fabry vs Control	ENSG00000180879	SSR4	0.198238	0.133	2.01741
Fabry vs Control	ENSG00000250067	YJEFN3	0.247244	0.133	2.01741
Fabry vs Control	ENSG00000075643	MOCOS	-0.258396	0.134	2.00992
Fabry vs Control	ENSG00000090581	GNPTG	0.168799	0.134	2.00992
Fabry vs Control	ENSG00000106400	ZNHIT1	0.162052	0.134	2.00992
Fabry vs Control	ENSG00000120253	NUP43	-0.116966	0.134	2.00992
Fabry vs Control	ENSG00000129559	NEDD8	0.296636	0.134	2.00992
Fabry vs Control	ENSG00000136933	RABEPK	0.124451	0.134	2.00992
Fabry vs Control	ENSG00000143970	ASXL2	-0.291263	0.134	2.00992
Fabry vs Control	ENSG00000145362	ANK2	-0.274511	0.134	2.00992
Fabry vs Control	ENSG00000148834	GSTO1	0.192614	0.134	2.00992
Fabry vs Control	ENSG00000163960	UBXN7	-0.148961	0.134	2.00992
Fabry vs Control	ENSG00000169629	RGPD8	-0.244235	0.134	2.00992
Fabry vs Control	ENSG00000184203	PPP1R2	-0.13865	0.134	2.00992
Fabry vs Control	ENSG00000184985	SORCS2	-0.277502	0.134	2.00992
Fabry vs Control	ENSG00000213619	NDUFS3	0.179541	0.134	2.00992
Fabry vs Control	ENSG00000005249	PRKAR2B	-0.131702	0.135	2.00248
Fabry vs Control	ENSG00000009844	VTA1	-0.105201	0.135	2.00248
Fabry vs Control	ENSG00000104886	PLEKHJ1	0.125567	0.135	2.00248
Fabry vs Control	ENSG00000107331	ABCA2	-0.267951	0.135	2.00248
Fabry vs Control	ENSG00000114573	ATP6V1A	-0.117318	0.135	2.00248
Fabry vs Control	ENSG00000128309	MPST	0.169623	0.135	2.00248
Fabry vs Control	ENSG00000135999	EPC2	-0.226422	0.135	2.00248
Fabry vs Control	ENSG00000139644	TMBIM6	0.157691	0.135	2.00248
Fabry vs Control	ENSG00000143420	ENSA	0.136682	0.135	2.00248
Fabry vs Control	ENSG00000148737	TCF7L2	-0.211163	0.135	2.00248
Fabry vs Control	ENSG00000164961	WASHC5	-0.112414	0.135	2.00248
Fabry vs Control	ENSG00000169105	CHST14	0.275992	0.135	2.00248
Fabry vs Control	ENSG00000173267	SNCG	0.210833	0.135	2.00248
Fabry vs Control	ENSG00000174915	PTDSS2	0.149796	0.135	2.00248
Fabry vs Control	ENSG00000177156	TALDO1	0.135619	0.135	2.00248
Fabry vs Control	ENSG00000187079	TEAD1	-0.214084	0.135	2.00248
Fabry vs Control	ENSG00000197043	ANXA6	0.118633	0.135	2.00248
Fabry vs Control	ENSG00000204315	FKBPL	0.223365	0.135	2.00248
Fabry vs Control	ENSG00000136048	DRAM1	0.111375	0.136	1.9951
Fabry vs Control	ENSG00000146066	HIGD2A	0.206889	0.136	1.9951
Fabry vs Control	ENSG00000148303	RPL7A	0.159682	0.136	1.9951
Fabry vs Control	ENSG00000169230	PRELID1	0.223091	0.136	1.9951
Fabry vs Control	ENSG00000173166	RAPH1	-0.3378	0.136	1.9951
Fabry vs Control	ENSG00000182518	FAM104B	0.175307	0.136	1.9951
Fabry vs Control	ENSG00000184903	IMMP2L	0.22362	0.136	1.9951
Fabry vs Control	ENSG00000254772	EEF1G	0.122585	0.136	1.9951
Fabry vs Control	ENSG00000089685	BIRC5	0.129059	0.137	1.98777
Fabry vs Control	ENSG00000197763	TXNRD3	0.205381	0.137	1.98777
Fabry vs Control	ENSG00000166169	POLL	0.104585	0.138	1.9805
Fabry vs Control	ENSG00000166946	CCNDBP1	0.118205	0.138	1.9805
Fabry vs Control	ENSG00000205544	TMEM256	0.373519	0.138	1.9805
Fabry vs Control	ENSG00000085491	SLC25A24	-0.10435	0.139	1.97328
Fabry vs Control	ENSG00000119231	SENP5	-0.137238	0.139	1.97328
Fabry vs Control	ENSG00000119929	CUTC	0.173507	0.139	1.97328
Fabry vs Control	ENSG00000130725	UBE2M	0.111459	0.139	1.97328
Fabry vs Control	ENSG00000136877	FPGS	0.117775	0.139	1.97328
Fabry vs Control	ENSG00000145494	NDUFS6	0.215187	0.139	1.97328
Fabry vs Control	ENSG00000169490	TM2D2	0.24715	0.139	1.97328
Fabry vs Control	ENSG00000175390	EIF3F	0.149717	0.139	1.97328
Fabry vs Control	ENSG00000179218	CALR	0.186427	0.139	1.97328
Fabry vs Control	ENSG00000022277	RTF2	0.0863411	0.14	1.96611
Fabry vs Control	ENSG00000071859	FAM50A	0.159798	0.14	1.96611
Fabry vs Control	ENSG00000100908	EMC9	0.356605	0.14	1.96611
Fabry vs Control	ENSG00000111530	CAND1	-0.0843038	0.14	1.96611
Fabry vs Control	ENSG00000176383	B3GNT4	0.126791	0.14	1.96611
Fabry vs Control	ENSG00000184281	TSSC4	0.165606	0.14	1.96611
Fabry vs Control	ENSG00000184470	TXNRD2	0.130707	0.14	1.96611
Fabry vs Control	ENSG00000205208	C4orf46	-0.142321	0.14	1.96611
Fabry vs Control	ENSG00000105552	BCAT2	0.204002	0.141	1.959
Fabry vs Control	ENSG00000123353	ORMDL2	0.181822	0.141	1.959
Fabry vs Control	ENSG00000157593	SLC35B2	0.128435	0.141	1.959
Fabry vs Control	ENSG00000004059	ARF5	0.157185	0.142	1.95193
Fabry vs Control	ENSG00000011143	MKS1	0.158185	0.142	1.95193
Fabry vs Control	ENSG00000038358	EDC4	-0.217764	0.142	1.95193
Fabry vs Control	ENSG00000067646	ZFY	-0.187674	0.142	1.95193
Fabry vs Control	ENSG00000072042	RDH11	0.332793	0.142	1.95193
Fabry vs Control	ENSG00000078269	SYNJ2	-0.305553	0.142	1.95193
Fabry vs Control	ENSG00000090273	NUDC	0.150622	0.142	1.95193
Fabry vs Control	ENSG00000109787	KLF3	-0.0920421	0.142	1.95193
Fabry vs Control	ENSG00000111145	ELK3	-0.178528	0.142	1.95193
Fabry vs Control	ENSG00000124171	PARD6B	-0.20726	0.142	1.95193
Fabry vs Control	ENSG00000126870	WDR60	0.2032	0.142	1.95193
Fabry vs Control	ENSG00000129625	REEP5	0.130961	0.142	1.95193
Fabry vs Control	ENSG00000143061	IGSF3	-0.261546	0.142	1.95193
Fabry vs Control	ENSG00000168807	SNTB2	-0.154111	0.142	1.95193
Fabry vs Control	ENSG00000170421	KRT8	0.228674	0.142	1.95193
Fabry vs Control	ENSG00000176022	B3GALT6	0.209058	0.142	1.95193
Fabry vs Control	ENSG00000178922	HYI	0.178714	0.142	1.95193
Fabry vs Control	ENSG00000100938	GMPR2	0.237559	0.143	1.94491
Fabry vs Control	ENSG00000100979	PLTP	0.174022	0.143	1.94491
Fabry vs Control	ENSG00000130699	TAF4	-0.137983	0.143	1.94491
Fabry vs Control	ENSG00000163939	PBRM1	-0.33982	0.143	1.94491
Fabry vs Control	ENSG00000169919	GUSB	0.145187	0.143	1.94491
Fabry vs Control	ENSG00000175826	CTDNEP1	0.116084	0.143	1.94491
Fabry vs Control	ENSG00000184857	TMEM186	0.118653	0.143	1.94491
Fabry vs Control	ENSG00000204381	LAYN	0.369516	0.143	1.94491
Fabry vs Control	ENSG00000213930	GALT	0.135738	0.143	1.94491
Fabry vs Control	ENSG00000080546	SESN1	-0.179176	0.144	1.93794
Fabry vs Control	ENSG00000085998	POMGNT1	0.14419	0.144	1.93794
Fabry vs Control	ENSG00000175602	CCDC85B	0.267891	0.144	1.93794
Fabry vs Control	ENSG00000196247	ZNF107	-0.159022	0.144	1.93794
Fabry vs Control	ENSG00000219481	NBPF1	-0.182313	0.144	1.93794
Fabry vs Control	ENSG00000257529	RPL36A-HNRNPH2	0.212348	0.144	1.93794
Fabry vs Control	ENSG00000057019	DCBLD2	-0.180111	0.145	1.93102
Fabry vs Control	ENSG00000087088	BAX	0.117269	0.145	1.93102
Fabry vs Control	ENSG00000100426	ZBED4	-0.147729	0.145	1.93102
Fabry vs Control	ENSG00000106245	BUD31	0.179722	0.145	1.93102
Fabry vs Control	ENSG00000110628	SLC22A18	0.172495	0.145	1.93102
Fabry vs Control	ENSG00000116863	ADPRHL2	0.104327	0.145	1.93102
Fabry vs Control	ENSG00000125611	CHCHD5	0.231636	0.145	1.93102
Fabry vs Control	ENSG00000126249	PDCD2L	0.227759	0.145	1.93102
Fabry vs Control	ENSG00000131876	SNRPA1	0.131955	0.145	1.93102
Fabry vs Control	ENSG00000137842	TMEM62	0.202551	0.145	1.93102
Fabry vs Control	ENSG00000138246	DNAJC13	-0.178815	0.145	1.93102
Fabry vs Control	ENSG00000163635	ATXN7	-0.151422	0.145	1.93102
Fabry vs Control	ENSG00000167671	UBXN6	0.106589	0.145	1.93102
Fabry vs Control	ENSG00000172167	MTBP	-0.0858873	0.145	1.93102
Fabry vs Control	ENSG00000183426	NPIPA1	-0.203487	0.145	1.93102
Fabry vs Control	ENSG00000188158	NHS	-0.249289	0.145	1.93102
Fabry vs Control	ENSG00000236782	AL391650.1	0.244258	0.145	1.93102
Fabry vs Control	ENSG00000055950	MRPL43	0.16083	0.146	1.92415
Fabry vs Control	ENSG00000082438	COBLL1	-0.446254	0.146	1.92415
Fabry vs Control	ENSG00000088854	C20orf194	-0.169901	0.146	1.92415
Fabry vs Control	ENSG00000092853	CLSPN	0.188894	0.146	1.92415
Fabry vs Control	ENSG00000115145	STAM2	-0.208589	0.146	1.92415
Fabry vs Control	ENSG00000126215	XRCC3	0.168044	0.146	1.92415
Fabry vs Control	ENSG00000126602	TRAP1	0.0960989	0.146	1.92415
Fabry vs Control	ENSG00000130635	COL5A1	-0.41255	0.146	1.92415
Fabry vs Control	ENSG00000136950	ARPC5L	0.114596	0.146	1.92415
Fabry vs Control	ENSG00000142684	ZNF593	0.242937	0.146	1.92415
Fabry vs Control	ENSG00000148153	INIP	-0.100964	0.146	1.92415
Fabry vs Control	ENSG00000176014	TUBB6	0.166805	0.146	1.92415
Fabry vs Control	ENSG00000182749	PAQR7	0.21236	0.146	1.92415
Fabry vs Control	ENSG00000185947	ZNF267	-0.118405	0.146	1.92415
Fabry vs Control	ENSG00000049656	CLPTM1L	0.158606	0.147	1.91732
Fabry vs Control	ENSG00000061987	MON2	-0.141105	0.147	1.91732
Fabry vs Control	ENSG00000068878	PSME4	-0.255474	0.147	1.91732
Fabry vs Control	ENSG00000101126	ADNP	-0.137709	0.147	1.91732
Fabry vs Control	ENSG00000104915	STX10	0.110153	0.147	1.91732
Fabry vs Control	ENSG00000109686	SH3D19	0.217995	0.147	1.91732
Fabry vs Control	ENSG00000123130	ACOT9	0.122115	0.147	1.91732
Fabry vs Control	ENSG00000128228	SDF2L1	0.194414	0.147	1.91732
Fabry vs Control	ENSG00000128607	KLHDC10	-0.144685	0.147	1.91732
Fabry vs Control	ENSG00000144218	AFF3	-0.551881	0.147	1.91732
Fabry vs Control	ENSG00000149100	EIF3M	0.141906	0.147	1.91732
Fabry vs Control	ENSG00000163346	PBXIP1	0.132862	0.147	1.91732
Fabry vs Control	ENSG00000164885	CDK5	0.160691	0.147	1.91732
Fabry vs Control	ENSG00000197321	SVIL	-0.240385	0.147	1.91732
Fabry vs Control	ENSG00000198825	INPP5F	-0.188668	0.147	1.91732
Fabry vs Control	ENSG00000216490	IFI30	0.327296	0.147	1.91732
Fabry vs Control	ENSG00000071553	ATP6AP1	0.138569	0.148	1.91054
Fabry vs Control	ENSG00000100568	VTI1B	0.106382	0.148	1.91054
Fabry vs Control	ENSG00000137880	GCHFR	0.261542	0.148	1.91054
Fabry vs Control	ENSG00000139629	GALNT6	0.221698	0.148	1.91054
Fabry vs Control	ENSG00000174165	ZDHHC24	0.222306	0.148	1.91054
Fabry vs Control	ENSG00000240065	PSMB9	0.226403	0.148	1.91054
Fabry vs Control	ENSG00000003393	ALS2	-0.148008	0.149	1.90381
Fabry vs Control	ENSG00000021574	SPAST	-0.191325	0.149	1.90381
Fabry vs Control	ENSG00000032219	ARID4A	0.215658	0.149	1.90381
Fabry vs Control	ENSG00000073969	NSF	-0.123789	0.149	1.90381
Fabry vs Control	ENSG00000083845	RPS5	0.205916	0.149	1.90381
Fabry vs Control	ENSG00000092847	AGO1	-0.279033	0.149	1.90381
Fabry vs Control	ENSG00000106392	C1GALT1	-0.153747	0.149	1.90381
Fabry vs Control	ENSG00000108064	TFAM	-0.105496	0.149	1.90381
Fabry vs Control	ENSG00000110711	AIP	0.147165	0.149	1.90381
Fabry vs Control	ENSG00000110801	PSMD9	0.156621	0.149	1.90381
Fabry vs Control	ENSG00000112367	FIG4	-0.144052	0.149	1.90381
Fabry vs Control	ENSG00000115825	PRKD3	-0.283828	0.149	1.90381
Fabry vs Control	ENSG00000115946	PNO1	-0.198501	0.149	1.90381
Fabry vs Control	ENSG00000123240	OPTN	0.119685	0.149	1.90381
Fabry vs Control	ENSG00000130958	SLC35D2	0.150022	0.149	1.90381
Fabry vs Control	ENSG00000135740	SLC9A5	-0.207365	0.149	1.90381
Fabry vs Control	ENSG00000146555	SDK1	-0.431237	0.149	1.90381
Fabry vs Control	ENSG00000148248	SURF4	0.172334	0.149	1.90381
Fabry vs Control	ENSG00000155903	RASA2	-0.156387	0.149	1.90381
Fabry vs Control	ENSG00000160752	FDPS	0.178778	0.149	1.90381
Fabry vs Control	ENSG00000163806	SPDYA	-0.255528	0.149	1.90381
Fabry vs Control	ENSG00000182150	ERCC6L2	-0.155818	0.149	1.90381
Fabry vs Control	ENSG00000183048	SLC25A10	0.157892	0.149	1.90381
Fabry vs Control	ENSG00000183963	SMTN	0.135754	0.149	1.90381
Fabry vs Control	ENSG00000213654	GPSM3	0.384443	0.149	1.90381
Fabry vs Control	ENSG00000066379	ZNRD1	0.235011	0.15	1.89712
Fabry vs Control	ENSG00000089157	RPLP0	0.164404	0.15	1.89712
Fabry vs Control	ENSG00000110330	BIRC2	-0.119868	0.15	1.89712
Fabry vs Control	ENSG00000167552	TUBA1A	0.282664	0.15	1.89712
Fabry vs Control	ENSG00000169241	SLC50A1	0.216176	0.15	1.89712
Fabry vs Control	ENSG00000183722	LHFPL6	0.201619	0.15	1.89712
Fabry vs Control	ENSG00000183780	SLC35F3	0.169041	0.15	1.89712
Fabry vs Control	ENSG00000205220	PSMB10	0.207177	0.15	1.89712
Fabry vs Control	ENSG00000006530	AGK	-0.103723	0.151	1.89048
Fabry vs Control	ENSG00000042753	AP2S1	0.207931	0.151	1.89048
Fabry vs Control	ENSG00000134597	RBMX2	0.167806	0.151	1.89048
Fabry vs Control	ENSG00000137818	RPLP1	0.202482	0.151	1.89048
Fabry vs Control	ENSG00000167862	MRPL58	0.183377	0.151	1.89048
Fabry vs Control	ENSG00000169239	CA5B	-0.153457	0.151	1.89048
Fabry vs Control	ENSG00000076555	ACACB	-0.178429	0.152	1.88387
Fabry vs Control	ENSG00000116285	ERRFI1	-0.158475	0.152	1.88387
Fabry vs Control	ENSG00000144306	SCRN3	-0.170542	0.152	1.88387
Fabry vs Control	ENSG00000152700	SAR1B	-0.079497	0.152	1.88387
Fabry vs Control	ENSG00000160226	C21orf2	0.147381	0.152	1.88387
Fabry vs Control	ENSG00000162928	PEX13	-0.217044	0.152	1.88387
Fabry vs Control	ENSG00000167397	VKORC1	0.423722	0.152	1.88387
Fabry vs Control	ENSG00000178802	MPI	0.15286	0.152	1.88387
Fabry vs Control	ENSG00000181284	TMEM102	0.200641	0.152	1.88387
Fabry vs Control	ENSG00000204220	PFDN6	0.128072	0.152	1.88387
Fabry vs Control	ENSG00000219200	RNASEK	0.143065	0.152	1.88387
Fabry vs Control	ENSG00000075239	ACAT1	0.144251	0.153	1.87732
Fabry vs Control	ENSG00000087586	AURKA	0.078972	0.153	1.87732
Fabry vs Control	ENSG00000101160	CTSZ	0.133369	0.153	1.87732
Fabry vs Control	ENSG00000106028	SSBP1	0.171852	0.153	1.87732
Fabry vs Control	ENSG00000107560	RAB11FIP2	-0.151766	0.153	1.87732
Fabry vs Control	ENSG00000107854	TNKS2	-0.13129	0.153	1.87732
Fabry vs Control	ENSG00000108784	NAGLU	0.140018	0.153	1.87732
Fabry vs Control	ENSG00000111678	C12orf57	0.245105	0.153	1.87732
Fabry vs Control	ENSG00000113141	IK	0.0804277	0.153	1.87732
Fabry vs Control	ENSG00000119392	GLE1	0.100046	0.153	1.87732
Fabry vs Control	ENSG00000125352	RNF113A	0.136888	0.153	1.87732
Fabry vs Control	ENSG00000127191	TRAF2	0.115237	0.153	1.87732
Fabry vs Control	ENSG00000135913	USP37	-0.221783	0.153	1.87732
Fabry vs Control	ENSG00000143537	ADAM15	0.120498	0.153	1.87732
Fabry vs Control	ENSG00000153404	PLEKHG4B	0.359167	0.153	1.87732
Fabry vs Control	ENSG00000157036	EXOG	-0.274274	0.153	1.87732
Fabry vs Control	ENSG00000158941	CCAR2	0.0951902	0.153	1.87732
Fabry vs Control	ENSG00000172845	SP3	-0.166795	0.153	1.87732
Fabry vs Control	ENSG00000173041	ZNF680	-0.17471	0.153	1.87732
Fabry vs Control	ENSG00000177311	ZBTB38	-0.146218	0.153	1.87732
Fabry vs Control	ENSG00000185813	PCYT2	0.139075	0.153	1.87732
Fabry vs Control	ENSG00000196323	ZBTB44	-0.125804	0.153	1.87732
Fabry vs Control	ENSG00000204264	PSMB8	0.239444	0.153	1.87732
Fabry vs Control	ENSG00000241343	RPL36A	0.219475	0.153	1.87732
Fabry vs Control	ENSG00000247626	MARS2	-0.209785	0.153	1.87732
Fabry vs Control	ENSG00000249773	AC092647.5	0.206652	0.153	1.87732
Fabry vs Control	ENSG00000085382	HACE1	-0.151749	0.154	1.8708
Fabry vs Control	ENSG00000127540	UQCR11	0.189276	0.154	1.8708
Fabry vs Control	ENSG00000137409	MTCH1	0.0992957	0.154	1.8708
Fabry vs Control	ENSG00000150967	ABCB9	0.102921	0.154	1.8708
Fabry vs Control	ENSG00000166477	LEO1	0.16262	0.154	1.8708
Fabry vs Control	ENSG00000173085	COQ2	0.159549	0.154	1.8708
Fabry vs Control	ENSG00000234444	ZNF736	-0.193874	0.154	1.8708
Fabry vs Control	ENSG00000075407	ZNF37A	-0.154542	0.155	1.86433
Fabry vs Control	ENSG00000133997	MED6	0.180947	0.155	1.86433
Fabry vs Control	ENSG00000145425	RPS3A	0.256931	0.155	1.86433
Fabry vs Control	ENSG00000163155	LYSMD1	0.226693	0.155	1.86433
Fabry vs Control	ENSG00000163681	SLMAP	-0.301689	0.155	1.86433
Fabry vs Control	ENSG00000164011	ZNF691	0.144271	0.155	1.86433
Fabry vs Control	ENSG00000166266	CUL5	-0.10221	0.155	1.86433
Fabry vs Control	ENSG00000166974	MAPRE2	-0.120706	0.155	1.86433
Fabry vs Control	ENSG00000174840	PDE12	-0.275411	0.155	1.86433
Fabry vs Control	ENSG00000179119	SPTY2D1	-0.130414	0.155	1.86433
Fabry vs Control	ENSG00000183826	BTBD9	-0.363047	0.155	1.86433
Fabry vs Control	ENSG00000196367	TRRAP	-0.210906	0.155	1.86433
Fabry vs Control	ENSG00000025434	NR1H3	0.138928	0.156	1.8579
Fabry vs Control	ENSG00000068024	HDAC4	-0.181549	0.156	1.8579
Fabry vs Control	ENSG00000080200	CRYBG3	-0.140042	0.156	1.8579
Fabry vs Control	ENSG00000087302	RTRAF	0.209058	0.156	1.8579
Fabry vs Control	ENSG00000089050	RBBP9	-0.0973074	0.156	1.8579
Fabry vs Control	ENSG00000095380	NANS	0.264886	0.156	1.8579
Fabry vs Control	ENSG00000102921	N4BP1	-0.163156	0.156	1.8579
Fabry vs Control	ENSG00000108179	PPIF	0.175026	0.156	1.8579
Fabry vs Control	ENSG00000117399	CDC20	0.115255	0.156	1.8579
Fabry vs Control	ENSG00000123080	CDKN2C	0.220304	0.156	1.8579
Fabry vs Control	ENSG00000137825	ITPKA	0.1884	0.156	1.8579
Fabry vs Control	ENSG00000140992	PDPK1	-0.125841	0.156	1.8579
Fabry vs Control	ENSG00000165689	SDCCAG3	0.105824	0.156	1.8579
Fabry vs Control	ENSG00000167674	HDGFL2	0.108049	0.156	1.8579
Fabry vs Control	ENSG00000168944	CEP120	-0.103782	0.156	1.8579
Fabry vs Control	ENSG00000169504	CLIC4	-0.190085	0.156	1.8579
Fabry vs Control	ENSG00000177600	RPLP2	0.228263	0.156	1.8579
Fabry vs Control	ENSG00000187741	FANCA	-0.252452	0.156	1.8579
Fabry vs Control	ENSG00000204392	LSM2	0.185189	0.156	1.8579
Fabry vs Control	ENSG00000234745	HLA-B	0.189957	0.156	1.8579
Fabry vs Control	ENSG00000103363	ELOB	0.235793	0.157	1.85151
Fabry vs Control	ENSG00000105750	ZNF85	-0.19834	0.157	1.85151
Fabry vs Control	ENSG00000108825	PTGES3L-AARSD1	0.147351	0.157	1.85151
Fabry vs Control	ENSG00000109436	TBC1D9	-0.123775	0.157	1.85151
Fabry vs Control	ENSG00000129951	PLPPR3	0.232154	0.157	1.85151
Fabry vs Control	ENSG00000133142	TCEAL4	0.134302	0.157	1.85151
Fabry vs Control	ENSG00000134668	SPOCD1	0.369137	0.157	1.85151
Fabry vs Control	ENSG00000137942	FNBP1L	-0.234922	0.157	1.85151
Fabry vs Control	ENSG00000144369	FAM171B	-0.303959	0.157	1.85151
Fabry vs Control	ENSG00000152804	HHEX	0.138902	0.157	1.85151
Fabry vs Control	ENSG00000157895	C12orf43	0.101444	0.157	1.85151
Fabry vs Control	ENSG00000159884	CCDC107	0.15062	0.157	1.85151
Fabry vs Control	ENSG00000163006	CCDC138	-0.150785	0.157	1.85151
Fabry vs Control	ENSG00000171703	TCEA2	0.206031	0.157	1.85151
Fabry vs Control	ENSG00000182117	NOP10	0.215894	0.157	1.85151
Fabry vs Control	ENSG00000196118	CCDC189	0.419188	0.157	1.85151
Fabry vs Control	ENSG00000197467	COL13A1	0.161713	0.157	1.85151
Fabry vs Control	ENSG00000198888	MT-ND1	-0.29535	0.157	1.85151
Fabry vs Control	ENSG00000249590	AC004832.3	0.114147	0.157	1.85151
Fabry vs Control	ENSG00000262814	MRPL12	0.210333	0.157	1.85151
Fabry vs Control	ENSG00000100147	CCDC134	0.221294	0.158	1.84516
Fabry vs Control	ENSG00000115520	COQ10B	-0.194388	0.158	1.84516
Fabry vs Control	ENSG00000116747	TROVE2	-0.134766	0.158	1.84516
Fabry vs Control	ENSG00000132970	WASF3	-0.454623	0.158	1.84516
Fabry vs Control	ENSG00000140104	CLBA1	0.252462	0.158	1.84516
Fabry vs Control	ENSG00000143303	RRNAD1	0.280205	0.158	1.84516
Fabry vs Control	ENSG00000148396	SEC16A	-0.168	0.158	1.84516
Fabry vs Control	ENSG00000150995	ITPR1	-0.411415	0.158	1.84516
Fabry vs Control	ENSG00000151062	CACNA2D4	-0.172672	0.158	1.84516
Fabry vs Control	ENSG00000151693	ASAP2	-0.30944	0.158	1.84516
Fabry vs Control	ENSG00000159259	CHAF1B	0.120429	0.158	1.84516
Fabry vs Control	ENSG00000162493	PDPN	0.173178	0.158	1.84516
Fabry vs Control	ENSG00000163840	DTX3L	-0.127226	0.158	1.84516
Fabry vs Control	ENSG00000173681	BCLAF3	-0.167801	0.158	1.84516
Fabry vs Control	ENSG00000174243	DDX23	0.0653068	0.158	1.84516
Fabry vs Control	ENSG00000187840	EIF4EBP1	0.192302	0.158	1.84516
Fabry vs Control	ENSG00000198034	RPS4X	0.128956	0.158	1.84516
Fabry vs Control	ENSG00000237649	KIFC1	0.0850592	0.158	1.84516
Fabry vs Control	ENSG00000023191	RNH1	0.0966786	0.159	1.83885
Fabry vs Control	ENSG00000072840	EVC	-0.266956	0.159	1.83885
Fabry vs Control	ENSG00000108091	CCDC6	-0.149056	0.159	1.83885
Fabry vs Control	ENSG00000135974	C2orf49	-0.156553	0.159	1.83885
Fabry vs Control	ENSG00000138604	GLCE	-0.231194	0.159	1.83885
Fabry vs Control	ENSG00000165644	COMTD1	0.236248	0.159	1.83885
Fabry vs Control	ENSG00000165752	STK32C	0.159874	0.159	1.83885
Fabry vs Control	ENSG00000177700	POLR2L	0.177416	0.159	1.83885
Fabry vs Control	ENSG00000221963	APOL6	-0.155107	0.159	1.83885
Fabry vs Control	ENSG00000233024	AC126755.2	-0.192447	0.159	1.83885
Fabry vs Control	ENSG00000113070	HBEGF	0.304291	0.16	1.83258
Fabry vs Control	ENSG00000123384	LRP1	-0.276603	0.16	1.83258
Fabry vs Control	ENSG00000130827	PLXNA3	-0.263757	0.16	1.83258
Fabry vs Control	ENSG00000137449	CPEB2	-0.352807	0.16	1.83258
Fabry vs Control	ENSG00000160796	NBEAL2	-0.309286	0.16	1.83258
Fabry vs Control	ENSG00000166136	NDUFB8	0.217277	0.16	1.83258
Fabry vs Control	ENSG00000166860	ZBTB39	-0.120061	0.16	1.83258
Fabry vs Control	ENSG00000188994	ZNF292	-0.155212	0.16	1.83258
Fabry vs Control	ENSG00000006062	MAP3K14	-0.172548	0.161	1.82635
Fabry vs Control	ENSG00000121274	PAPD5	-0.289527	0.161	1.82635
Fabry vs Control	ENSG00000137331	IER3	0.206297	0.161	1.82635
Fabry vs Control	ENSG00000158716	DUSP23	0.273492	0.161	1.82635
Fabry vs Control	ENSG00000162419	GMEB1	0.103371	0.161	1.82635
Fabry vs Control	ENSG00000163577	EIF5A2	-0.226614	0.161	1.82635
Fabry vs Control	ENSG00000066777	ARFGEF1	-0.13397	0.162	1.82016
Fabry vs Control	ENSG00000102316	MAGED2	0.0689522	0.162	1.82016
Fabry vs Control	ENSG00000131475	VPS25	0.0818718	0.162	1.82016
Fabry vs Control	ENSG00000138629	UBL7	0.168633	0.162	1.82016
Fabry vs Control	ENSG00000148719	DNAJB12	0.106718	0.162	1.82016
Fabry vs Control	ENSG00000149639	SOGA1	-0.320267	0.162	1.82016
Fabry vs Control	ENSG00000164896	FASTK	0.107622	0.162	1.82016
Fabry vs Control	ENSG00000172732	MUS81	0.0796725	0.162	1.82016
Fabry vs Control	ENSG00000005339	CREBBP	-0.185052	0.163	1.81401
Fabry vs Control	ENSG00000069849	ATP1B3	0.181887	0.163	1.81401
Fabry vs Control	ENSG00000071189	SNX13	-0.151011	0.163	1.81401
Fabry vs Control	ENSG00000109390	NDUFC1	0.269199	0.163	1.81401
Fabry vs Control	ENSG00000112200	ZNF451	-0.106056	0.163	1.81401
Fabry vs Control	ENSG00000124587	PEX6	0.169994	0.163	1.81401
Fabry vs Control	ENSG00000130489	SCO2	0.160213	0.163	1.81401
Fabry vs Control	ENSG00000130811	EIF3G	0.12391	0.163	1.81401
Fabry vs Control	ENSG00000134294	SLC38A2	-0.11027	0.163	1.81401
Fabry vs Control	ENSG00000148296	SURF6	0.112606	0.163	1.81401
Fabry vs Control	ENSG00000178605	GTPBP6	0.10721	0.163	1.81401
Fabry vs Control	ENSG00000204310	AGPAT1	0.132639	0.163	1.81401
Fabry vs Control	ENSG00000101350	KIF3B	-0.110479	0.164	1.80789
Fabry vs Control	ENSG00000114391	RPL24	0.220645	0.164	1.80789
Fabry vs Control	ENSG00000115514	TXNDC9	-0.203759	0.164	1.80789
Fabry vs Control	ENSG00000145919	BOD1	0.156781	0.164	1.80789
Fabry vs Control	ENSG00000162437	RAVER2	-0.144837	0.164	1.80789
Fabry vs Control	ENSG00000166681	BEX3	0.243875	0.164	1.80789
Fabry vs Control	ENSG00000171169	NAIF1	0.155146	0.164	1.80789
Fabry vs Control	ENSG00000173706	HEG1	-0.260636	0.164	1.80789
Fabry vs Control	ENSG00000197375	SLC22A5	0.146312	0.164	1.80789
Fabry vs Control	ENSG00000120896	SORBS3	0.130512	0.165	1.80181
Fabry vs Control	ENSG00000126709	IFI6	0.263241	0.165	1.80181
Fabry vs Control	ENSG00000130702	LAMA5	-0.386457	0.165	1.80181
Fabry vs Control	ENSG00000132436	FIGNL1	-0.0976677	0.165	1.80181
Fabry vs Control	ENSG00000134453	RBM17	0.0887901	0.165	1.80181
Fabry vs Control	ENSG00000142867	BCL10	-0.131768	0.165	1.80181
Fabry vs Control	ENSG00000146416	AIG1	0.148687	0.165	1.80181
Fabry vs Control	ENSG00000156381	ANKRD9	0.279196	0.165	1.80181
Fabry vs Control	ENSG00000167543	TP53I13	0.256453	0.165	1.80181
Fabry vs Control	ENSG00000174839	DENND6A	-0.160346	0.165	1.80181
Fabry vs Control	ENSG00000185262	UBALD2	0.118063	0.165	1.80181
Fabry vs Control	ENSG00000110074	FOXRED1	0.0847345	0.166	1.79577
Fabry vs Control	ENSG00000112365	ZBTB24	-0.143041	0.166	1.79577
Fabry vs Control	ENSG00000123131	PRDX4	0.201032	0.166	1.79577
Fabry vs Control	ENSG00000149658	YTHDF1	-0.0979356	0.166	1.79577
Fabry vs Control	ENSG00000154447	SH3RF1	-0.225119	0.166	1.79577
Fabry vs Control	ENSG00000087074	PPP1R15A	0.15037	0.167	1.78976
Fabry vs Control	ENSG00000089820	ARHGAP4	0.127287	0.167	1.78976
Fabry vs Control	ENSG00000127554	GFER	0.125842	0.167	1.78976
Fabry vs Control	ENSG00000141084	RANBP10	-0.212206	0.167	1.78976
Fabry vs Control	ENSG00000145014	TMEM44	0.126747	0.167	1.78976
Fabry vs Control	ENSG00000148429	USP6NL	-0.141253	0.167	1.78976
Fabry vs Control	ENSG00000154310	TNIK	-0.312911	0.167	1.78976
Fabry vs Control	ENSG00000170234	PWWP2A	-0.131046	0.167	1.78976
Fabry vs Control	ENSG00000014138	POLA2	0.0805475	0.168	1.78379
Fabry vs Control	ENSG00000049860	HEXB	0.344732	0.168	1.78379
Fabry vs Control	ENSG00000080986	NDC80	0.127444	0.168	1.78379
Fabry vs Control	ENSG00000111961	SASH1	-0.28492	0.168	1.78379
Fabry vs Control	ENSG00000122971	ACADS	0.151224	0.168	1.78379
Fabry vs Control	ENSG00000126254	RBM42	0.125739	0.168	1.78379
Fabry vs Control	ENSG00000126777	KTN1	0.121401	0.168	1.78379
Fabry vs Control	ENSG00000139505	MTMR6	-0.109998	0.168	1.78379
Fabry vs Control	ENSG00000142541	RPL13A	0.223485	0.168	1.78379
Fabry vs Control	ENSG00000154277	UCHL1	0.173426	0.168	1.78379
Fabry vs Control	ENSG00000165916	PSMC3	0.117215	0.168	1.78379
Fabry vs Control	ENSG00000179152	TCAIM	-0.211084	0.168	1.78379
Fabry vs Control	ENSG00000182718	ANXA2	0.122678	0.168	1.78379
Fabry vs Control	ENSG00000131389	SLC6A6	-0.347911	0.169	1.77786
Fabry vs Control	ENSG00000164916	FOXK1	-0.24597	0.169	1.77786
Fabry vs Control	ENSG00000165646	SLC18A2	-0.203027	0.169	1.77786
Fabry vs Control	ENSG00000168002	POLR2G	0.160422	0.169	1.77786
Fabry vs Control	ENSG00000177853	ZNF518A	-0.127324	0.169	1.77786
Fabry vs Control	ENSG00000204519	ZNF551	-0.175826	0.169	1.77786
Fabry vs Control	ENSG00000205138	SDHAF1	0.248025	0.169	1.77786
Fabry vs Control	ENSG00000104320	NBN	-0.104029	0.17	1.77196
Fabry vs Control	ENSG00000170473	PYM1	0.192274	0.17	1.77196
Fabry vs Control	ENSG00000172057	ORMDL3	0.151895	0.17	1.77196
Fabry vs Control	ENSG00000172809	RPL38	0.21246	0.17	1.77196
Fabry vs Control	ENSG00000182544	MFSD5	0.149073	0.17	1.77196
Fabry vs Control	ENSG00000197345	MRPL21	0.149343	0.17	1.77196
Fabry vs Control	ENSG00000204634	TBC1D8	-0.344675	0.17	1.77196
Fabry vs Control	ENSG00000214367	HAUS3	-0.16146	0.17	1.77196
Fabry vs Control	ENSG00000007545	CRAMP1	-0.131406	0.171	1.76609
Fabry vs Control	ENSG00000040341	STAU2	-0.080572	0.171	1.76609
Fabry vs Control	ENSG00000084112	SSH1	-0.179147	0.171	1.76609
Fabry vs Control	ENSG00000090674	MCOLN1	0.16565	0.171	1.76609
Fabry vs Control	ENSG00000100600	LGMN	0.298201	0.171	1.76609
Fabry vs Control	ENSG00000102393	GLA	0.275709	0.171	1.76609
Fabry vs Control	ENSG00000102934	PLLP	0.233597	0.171	1.76609
Fabry vs Control	ENSG00000115762	PLEKHB2	-0.158089	0.171	1.76609
Fabry vs Control	ENSG00000122882	ECD	0.0745007	0.171	1.76609
Fabry vs Control	ENSG00000142102	PGGHG	-0.289381	0.171	1.76609
Fabry vs Control	ENSG00000169756	LIMS1	-0.218175	0.171	1.76609
Fabry vs Control	ENSG00000178691	SUZ12	-0.0940092	0.171	1.76609
Fabry vs Control	ENSG00000181666	HKR1	0.131609	0.171	1.76609
Fabry vs Control	ENSG00000255432	AP001458.2	0.140167	0.171	1.76609
Fabry vs Control	ENSG00000255439	AC135050.2	0.386516	0.171	1.76609
Fabry vs Control	ENSG00000033100	CHPF2	-0.117909	0.172	1.76026
Fabry vs Control	ENSG00000065060	UHRF1BP1	-0.174844	0.172	1.76026
Fabry vs Control	ENSG00000100347	SAMM50	0.111953	0.172	1.76026
Fabry vs Control	ENSG00000100558	PLEK2	0.164111	0.172	1.76026
Fabry vs Control	ENSG00000102096	PIM2	0.140435	0.172	1.76026
Fabry vs Control	ENSG00000104728	ARHGEF10	-0.132465	0.172	1.76026
Fabry vs Control	ENSG00000111229	ARPC3	0.137014	0.172	1.76026
Fabry vs Control	ENSG00000121851	POLR3GL	0.281013	0.172	1.76026
Fabry vs Control	ENSG00000133195	SLC39A11	0.183403	0.172	1.76026
Fabry vs Control	ENSG00000136378	ADAMTS7	-0.22704	0.172	1.76026
Fabry vs Control	ENSG00000136925	TSTD2	-0.143487	0.172	1.76026
Fabry vs Control	ENSG00000138802	SEC24B	-0.116808	0.172	1.76026
Fabry vs Control	ENSG00000143256	PFDN2	0.156155	0.172	1.76026
Fabry vs Control	ENSG00000150760	DOCK1	-0.138759	0.172	1.76026
Fabry vs Control	ENSG00000152291	TGOLN2	-0.183887	0.172	1.76026
Fabry vs Control	ENSG00000153560	UBP1	-0.271958	0.172	1.76026
Fabry vs Control	ENSG00000166402	TUB	-0.643059	0.172	1.76026
Fabry vs Control	ENSG00000166965	RCCD1	0.128146	0.172	1.76026
Fabry vs Control	ENSG00000179454	KLHL28	-0.178957	0.172	1.76026
Fabry vs Control	ENSG00000196950	SLC39A10	-0.223064	0.172	1.76026
Fabry vs Control	ENSG00000205629	LCMT1	0.131931	0.172	1.76026
Fabry vs Control	ENSG00000206560	ANKRD28	-0.263238	0.172	1.76026
Fabry vs Control	ENSG00000221926	TRIM16	0.257455	0.172	1.76026
Fabry vs Control	ENSG00000243509	TNFRSF6B	0.175742	0.172	1.76026
Fabry vs Control	ENSG00000018610	CXorf56	0.118941	0.173	1.75446
Fabry vs Control	ENSG00000068654	POLR1A	-0.292111	0.173	1.75446
Fabry vs Control	ENSG00000100162	CENPM	0.103581	0.173	1.75446
Fabry vs Control	ENSG00000105202	FBL	0.158651	0.173	1.75446
Fabry vs Control	ENSG00000107833	NPM3	0.188867	0.173	1.75446
Fabry vs Control	ENSG00000109606	DHX15	-0.0810135	0.173	1.75446
Fabry vs Control	ENSG00000111780	AL021546.1	0.132668	0.173	1.75446
Fabry vs Control	ENSG00000113300	CNOT6	-0.143626	0.173	1.75446
Fabry vs Control	ENSG00000125995	ROMO1	0.259535	0.173	1.75446
Fabry vs Control	ENSG00000129824	RPS4Y1	0.153831	0.173	1.75446
Fabry vs Control	ENSG00000131374	TBC1D5	-0.246915	0.173	1.75446
Fabry vs Control	ENSG00000134744	ZCCHC11	-0.1365	0.173	1.75446
Fabry vs Control	ENSG00000136536	MARCH7	-0.144963	0.173	1.75446
Fabry vs Control	ENSG00000138835	RGS3	0.0847681	0.173	1.75446
Fabry vs Control	ENSG00000140299	BNIP2	-0.116517	0.173	1.75446
Fabry vs Control	ENSG00000146247	PHIP	-0.117739	0.173	1.75446
Fabry vs Control	ENSG00000148985	PGAP2	0.114193	0.173	1.75446
Fabry vs Control	ENSG00000153201	RANBP2	-0.192837	0.173	1.75446
Fabry vs Control	ENSG00000153922	CHD1	-0.110574	0.173	1.75446
Fabry vs Control	ENSG00000154710	RABGEF1	0.0902937	0.173	1.75446
Fabry vs Control	ENSG00000161513	FDXR	0.1601	0.173	1.75446
Fabry vs Control	ENSG00000162804	SNED1	-0.423827	0.173	1.75446
Fabry vs Control	ENSG00000175137	SH3BP5L	0.0897835	0.173	1.75446
Fabry vs Control	ENSG00000185798	WDR53	0.139746	0.173	1.75446
Fabry vs Control	ENSG00000196683	TOMM7	0.223218	0.173	1.75446
Fabry vs Control	ENSG00000196739	COL27A1	-0.170363	0.173	1.75446
Fabry vs Control	ENSG00000204422	AL662899.1	0.164578	0.173	1.75446
Fabry vs Control	ENSG00000204435	CSNK2B	0.138516	0.173	1.75446
Fabry vs Control	ENSG00000218336	TENM3	-0.240158	0.173	1.75446
Fabry vs Control	ENSG00000244165	P2RY11	0.132567	0.173	1.75446
Fabry vs Control	ENSG00000255526	NEDD8-MDP1	0.244498	0.173	1.75446
Fabry vs Control	ENSG00000055208	TAB2	-0.120924	0.174	1.7487
Fabry vs Control	ENSG00000082516	GEMIN5	-0.134132	0.174	1.7487
Fabry vs Control	ENSG00000104885	DOT1L	-0.155194	0.174	1.7487
Fabry vs Control	ENSG00000107263	RAPGEF1	-0.20522	0.174	1.7487
Fabry vs Control	ENSG00000133265	HSPBP1	0.112537	0.174	1.7487
Fabry vs Control	ENSG00000135211	TMEM60	0.140019	0.174	1.7487
Fabry vs Control	ENSG00000138326	RPS24	0.179674	0.174	1.7487
Fabry vs Control	ENSG00000143702	CEP170	-0.195564	0.174	1.7487
Fabry vs Control	ENSG00000143793	C1orf35	0.213211	0.174	1.7487
Fabry vs Control	ENSG00000163755	HPS3	-0.126319	0.174	1.7487
Fabry vs Control	ENSG00000164830	OXR1	-0.0875202	0.174	1.7487
Fabry vs Control	ENSG00000177932	ZNF354C	-0.190339	0.174	1.7487
Fabry vs Control	ENSG00000262664	OVCA2	0.150968	0.174	1.7487
Fabry vs Control	ENSG00000022976	ZNF839	0.255041	0.175	1.74297
Fabry vs Control	ENSG00000100056	ESS2	0.106467	0.175	1.74297
Fabry vs Control	ENSG00000112592	TBP	-0.135039	0.175	1.74297
Fabry vs Control	ENSG00000119718	EIF2B2	0.2272	0.175	1.74297
Fabry vs Control	ENSG00000144909	OSBPL11	-0.0852118	0.175	1.74297
Fabry vs Control	ENSG00000163660	CCNL1	-0.181742	0.175	1.74297
Fabry vs Control	ENSG00000168411	RFWD3	-0.207326	0.175	1.74297
Fabry vs Control	ENSG00000176386	CDC26	0.319689	0.175	1.74297
Fabry vs Control	ENSG00000262660	AC139530.2	0.145609	0.175	1.74297
Fabry vs Control	ENSG00000000003	TSPAN6	0.177589	0.176	1.73727
Fabry vs Control	ENSG00000007944	MYLIP	-0.143812	0.176	1.73727
Fabry vs Control	ENSG00000031081	ARHGAP31	-0.265878	0.176	1.73727
Fabry vs Control	ENSG00000041982	TNC	-0.174265	0.176	1.73727
Fabry vs Control	ENSG00000092871	RFFL	-0.120247	0.176	1.73727
Fabry vs Control	ENSG00000105767	CADM4	0.215462	0.176	1.73727
Fabry vs Control	ENSG00000116731	PRDM2	-0.137725	0.176	1.73727
Fabry vs Control	ENSG00000125347	IRF1	0.137831	0.176	1.73727
Fabry vs Control	ENSG00000131100	ATP6V1E1	0.112342	0.176	1.73727
Fabry vs Control	ENSG00000136936	XPA	0.22743	0.176	1.73727
Fabry vs Control	ENSG00000138069	RAB1A	-0.124971	0.176	1.73727
Fabry vs Control	ENSG00000146648	EGFR	-0.270933	0.176	1.73727
Fabry vs Control	ENSG00000158882	TOMM40L	0.215281	0.176	1.73727
Fabry vs Control	ENSG00000162601	MYSM1	-0.215273	0.176	1.73727
Fabry vs Control	ENSG00000162924	REL	-0.218027	0.176	1.73727
Fabry vs Control	ENSG00000165392	WRN	-0.147538	0.176	1.73727
Fabry vs Control	ENSG00000173226	IQCB1	-0.122667	0.176	1.73727
Fabry vs Control	ENSG00000183401	CCDC159	0.11044	0.176	1.73727
Fabry vs Control	ENSG00000214078	CPNE1	0.0800368	0.176	1.73727
Fabry vs Control	ENSG00000011198	ABHD5	-0.282969	0.177	1.73161
Fabry vs Control	ENSG00000033030	ZCCHC8	-0.122458	0.177	1.73161
Fabry vs Control	ENSG00000100321	SYNGR1	0.161264	0.177	1.73161
Fabry vs Control	ENSG00000101624	CEP76	-0.0915768	0.177	1.73161
Fabry vs Control	ENSG00000134882	UBAC2	0.170393	0.177	1.73161
Fabry vs Control	ENSG00000136827	TOR1A	0.102153	0.177	1.73161
Fabry vs Control	ENSG00000143575	HAX1	0.105835	0.177	1.73161
Fabry vs Control	ENSG00000172795	DCP2	-0.161381	0.177	1.73161
Fabry vs Control	ENSG00000175879	HOXD8	0.168454	0.177	1.73161
Fabry vs Control	ENSG00000196526	AFAP1	-0.314468	0.177	1.73161
Fabry vs Control	ENSG00000196911	KPNA5	-0.181922	0.177	1.73161
Fabry vs Control	ENSG00000197329	PELI1	-0.15477	0.177	1.73161
Fabry vs Control	ENSG00000204564	C6orf136	0.0996615	0.177	1.73161
Fabry vs Control	ENSG00000005100	DHX33	-0.0974114	0.178	1.72597
Fabry vs Control	ENSG00000041988	THAP3	0.0873959	0.178	1.72597
Fabry vs Control	ENSG00000100442	FKBP3	0.308401	0.178	1.72597
Fabry vs Control	ENSG00000104904	OAZ1	0.157999	0.178	1.72597
Fabry vs Control	ENSG00000108523	RNF167	0.122162	0.178	1.72597
Fabry vs Control	ENSG00000111775	COX6A1	0.200628	0.178	1.72597
Fabry vs Control	ENSG00000134574	DDB2	0.185492	0.178	1.72597
Fabry vs Control	ENSG00000145882	PCYOX1L	0.203894	0.178	1.72597
Fabry vs Control	ENSG00000162227	TAF6L	0.114333	0.178	1.72597
Fabry vs Control	ENSG00000163605	PPP4R2	-0.0707088	0.178	1.72597
Fabry vs Control	ENSG00000164284	GRPEL2	-0.177935	0.178	1.72597
Fabry vs Control	ENSG00000168813	ZNF507	-0.134167	0.178	1.72597
Fabry vs Control	ENSG00000172757	CFL1	0.139985	0.178	1.72597
Fabry vs Control	ENSG00000175634	RPS6KB2	0.115827	0.178	1.72597
Fabry vs Control	ENSG00000185219	ZNF445	-0.350779	0.178	1.72597
Fabry vs Control	ENSG00000185689	C6orf201	0.146619	0.178	1.72597
Fabry vs Control	ENSG00000205352	PRR13	0.16707	0.178	1.72597
Fabry vs Control	ENSG00000243716	NPIPB5	-0.172043	0.178	1.72597
Fabry vs Control	ENSG00000113739	STC2	0.319137	0.179	1.72037
Fabry vs Control	ENSG00000153822	KCNJ16	-0.443399	0.179	1.72037
Fabry vs Control	ENSG00000161980	POLR3K	0.215476	0.179	1.72037
Fabry vs Control	ENSG00000197147	LRRC8B	-0.467046	0.179	1.72037
Fabry vs Control	ENSG00000074054	CLASP1	-0.252374	0.18	1.7148
Fabry vs Control	ENSG00000079691	CARMIL1	-0.20011	0.18	1.7148
Fabry vs Control	ENSG00000113282	CLINT1	-0.0709545	0.18	1.7148
Fabry vs Control	ENSG00000135452	TSPAN31	0.145844	0.18	1.7148
Fabry vs Control	ENSG00000149932	TMEM219	0.17223	0.18	1.7148
Fabry vs Control	ENSG00000150991	UBC	0.17727	0.18	1.7148
Fabry vs Control	ENSG00000155760	FZD7	0.167425	0.18	1.7148
Fabry vs Control	ENSG00000173480	ZNF417	-0.174053	0.18	1.7148
Fabry vs Control	ENSG00000176410	DNAJC30	0.17895	0.18	1.7148
Fabry vs Control	ENSG00000183762	KREMEN1	-0.29336	0.18	1.7148
Fabry vs Control	ENSG00000189171	S100A13	0.204474	0.18	1.7148
Fabry vs Control	ENSG00000196507	TCEAL3	0.142986	0.18	1.7148
Fabry vs Control	ENSG00000197021	CXorf40B	0.125434	0.18	1.7148
Fabry vs Control	ENSG00000214026	MRPL23	0.207535	0.18	1.7148
Fabry vs Control	ENSG00000242265	PEG10	-0.154564	0.18	1.7148
Fabry vs Control	ENSG00000134313	KIDINS220	-0.203381	0.181	1.70926
Fabry vs Control	ENSG00000136940	PDCL	-0.0762927	0.181	1.70926
Fabry vs Control	ENSG00000132182	NUP210	-0.294976	0.182	1.70375
Fabry vs Control	ENSG00000009335	UBE3C	-0.107094	0.183	1.69827
Fabry vs Control	ENSG00000035687	ADSS	-0.109107	0.183	1.69827
Fabry vs Control	ENSG00000037749	MFAP3	-0.136814	0.183	1.69827
Fabry vs Control	ENSG00000064545	TMEM161A	0.137932	0.183	1.69827
Fabry vs Control	ENSG00000099849	RASSF7	0.162007	0.183	1.69827
Fabry vs Control	ENSG00000104219	ZDHHC2	-0.0909457	0.183	1.69827
Fabry vs Control	ENSG00000109445	ZNF330	0.108707	0.183	1.69827
Fabry vs Control	ENSG00000109536	FRG1	0.214897	0.183	1.69827
Fabry vs Control	ENSG00000115947	ORC4	-0.143829	0.183	1.69827
Fabry vs Control	ENSG00000119787	ATL2	-0.145215	0.183	1.69827
Fabry vs Control	ENSG00000121749	TBC1D15	-0.10485	0.183	1.69827
Fabry vs Control	ENSG00000121895	TMEM156	-0.359256	0.183	1.69827
Fabry vs Control	ENSG00000124145	SDC4	0.140688	0.183	1.69827
Fabry vs Control	ENSG00000127528	KLF2	0.290892	0.183	1.69827
Fabry vs Control	ENSG00000132823	OSER1	0.0835388	0.183	1.69827
Fabry vs Control	ENSG00000133318	RTN3	0.101766	0.183	1.69827
Fabry vs Control	ENSG00000133731	IMPA1	-0.0945039	0.183	1.69827
Fabry vs Control	ENSG00000133812	SBF2	-0.195164	0.183	1.69827
Fabry vs Control	ENSG00000134222	PSRC1	0.211811	0.183	1.69827
Fabry vs Control	ENSG00000134815	DHX34	-0.185473	0.183	1.69827
Fabry vs Control	ENSG00000135119	RNFT2	0.172563	0.183	1.69827
Fabry vs Control	ENSG00000146587	RBAK	-0.242731	0.183	1.69827
Fabry vs Control	ENSG00000149273	RPS3	0.171335	0.183	1.69827
Fabry vs Control	ENSG00000157741	UBN2	-0.195007	0.183	1.69827
Fabry vs Control	ENSG00000160087	UBE2J2	0.15204	0.183	1.69827
Fabry vs Control	ENSG00000162385	MAGOH	0.180805	0.183	1.69827
Fabry vs Control	ENSG00000165684	SNAPC4	-0.0955308	0.183	1.69827
Fabry vs Control	ENSG00000169371	SNUPN	0.178059	0.183	1.69827
Fabry vs Control	ENSG00000169957	ZNF768	0.373663	0.183	1.69827
Fabry vs Control	ENSG00000174791	RIN1	0.14249	0.183	1.69827
Fabry vs Control	ENSG00000175283	DOLK	0.118049	0.183	1.69827
Fabry vs Control	ENSG00000178607	ERN1	-0.191671	0.183	1.69827
Fabry vs Control	ENSG00000187522	HSPA14	-0.0841984	0.183	1.69827
Fabry vs Control	ENSG00000198892	SHISA4	0.135446	0.183	1.69827
Fabry vs Control	ENSG00000204186	ZDBF2	-0.228705	0.183	1.69827
Fabry vs Control	ENSG00000211456	SACM1L	-0.309063	0.183	1.69827
Fabry vs Control	ENSG00000213186	TRIM59	-0.138483	0.183	1.69827
Fabry vs Control	ENSG00000090520	DNAJB11	0.118527	0.184	1.69282
Fabry vs Control	ENSG00000100220	RTCB	0.0815768	0.184	1.69282
Fabry vs Control	ENSG00000107223	EDF1	0.166412	0.184	1.69282
Fabry vs Control	ENSG00000114648	KLHL18	-0.283557	0.184	1.69282
Fabry vs Control	ENSG00000126226	PCID2	0.157298	0.184	1.69282
Fabry vs Control	ENSG00000135148	TRAFD1	0.139809	0.184	1.69282
Fabry vs Control	ENSG00000140990	NDUFB10	0.166387	0.184	1.69282
Fabry vs Control	ENSG00000157764	BRAF	-0.166739	0.184	1.69282
Fabry vs Control	ENSG00000162639	HENMT1	0.416394	0.184	1.69282
Fabry vs Control	ENSG00000175575	PAAF1	0.123672	0.184	1.69282
Fabry vs Control	ENSG00000037042	TUBG2	0.172505	0.185	1.6874
Fabry vs Control	ENSG00000105011	ASF1B	0.125818	0.185	1.6874
Fabry vs Control	ENSG00000107872	FBXL15	0.184283	0.185	1.6874
Fabry vs Control	ENSG00000124789	NUP153	-0.0939884	0.185	1.6874
Fabry vs Control	ENSG00000168000	BSCL2	0.187509	0.185	1.6874
Fabry vs Control	ENSG00000171530	TBCA	0.302878	0.185	1.6874
Fabry vs Control	ENSG00000177728	TMEM94	-0.186342	0.185	1.6874
Fabry vs Control	ENSG00000182272	B4GALNT4	-0.331085	0.185	1.6874
Fabry vs Control	ENSG00000183255	PTTG1IP	0.161349	0.185	1.6874
Fabry vs Control	ENSG00000186130	ZBTB6	-0.0937693	0.185	1.6874
Fabry vs Control	ENSG00000188895	MSL1	-0.0698176	0.185	1.6874
Fabry vs Control	ENSG00000213923	CSNK1E	0.115088	0.185	1.6874
Fabry vs Control	ENSG00000240682	ISY1	0.0980062	0.185	1.6874
Fabry vs Control	ENSG00000096968	JAK2	-0.163965	0.186	1.68201
Fabry vs Control	ENSG00000100422	CERK	-0.142425	0.186	1.68201
Fabry vs Control	ENSG00000103365	GGA2	-0.0801524	0.186	1.68201
Fabry vs Control	ENSG00000103494	RPGRIP1L	-0.190569	0.186	1.68201
Fabry vs Control	ENSG00000106524	ANKMY2	0.119791	0.186	1.68201
Fabry vs Control	ENSG00000107077	KDM4C	-0.110643	0.186	1.68201
Fabry vs Control	ENSG00000111667	USP5	0.0955718	0.186	1.68201
Fabry vs Control	ENSG00000133983	COX16	0.274893	0.186	1.68201
Fabry vs Control	ENSG00000136451	VEZF1	-0.0726922	0.186	1.68201
Fabry vs Control	ENSG00000140718	FTO	-0.248266	0.186	1.68201
Fabry vs Control	ENSG00000148143	ZNF462	-0.202638	0.186	1.68201
Fabry vs Control	ENSG00000159055	MIS18A	0.1831	0.186	1.68201
Fabry vs Control	ENSG00000167202	TBC1D2B	-0.155735	0.186	1.68201
Fabry vs Control	ENSG00000171067	C11orf24	0.102053	0.186	1.68201
Fabry vs Control	ENSG00000177917	ARL6IP6	-0.147576	0.186	1.68201
Fabry vs Control	ENSG00000197982	C1orf122	0.194979	0.186	1.68201
Fabry vs Control	ENSG00000198677	TTC37	-0.127759	0.186	1.68201
Fabry vs Control	ENSG00000204574	ABCF1	0.0936491	0.186	1.68201
Fabry vs Control	ENSG00000106635	BCL7B	0.116698	0.187	1.67665
Fabry vs Control	ENSG00000120913	PDLIM2	0.213868	0.187	1.67665
Fabry vs Control	ENSG00000135519	KCNH3	-0.226137	0.187	1.67665
Fabry vs Control	ENSG00000169635	HIC2	-0.141283	0.187	1.67665
Fabry vs Control	ENSG00000058668	ATP2B4	-0.290598	0.188	1.67131
Fabry vs Control	ENSG00000097033	SH3GLB1	-0.0727812	0.188	1.67131
Fabry vs Control	ENSG00000105612	DNASE2	0.150763	0.188	1.67131
Fabry vs Control	ENSG00000113734	BNIP1	0.157741	0.188	1.67131
Fabry vs Control	ENSG00000116251	RPL22	0.133669	0.188	1.67131
Fabry vs Control	ENSG00000116521	SCAMP3	0.140441	0.188	1.67131
Fabry vs Control	ENSG00000117713	ARID1A	-0.107257	0.188	1.67131
Fabry vs Control	ENSG00000137337	MDC1	-0.212223	0.188	1.67131
Fabry vs Control	ENSG00000151702	FLI1	-0.189293	0.188	1.67131
Fabry vs Control	ENSG00000160789	LMNA	0.122609	0.188	1.67131
Fabry vs Control	ENSG00000162852	CNST	-0.0839219	0.188	1.67131
Fabry vs Control	ENSG00000164070	HSPA4L	-0.0963155	0.188	1.67131
Fabry vs Control	ENSG00000164074	ABHD18	-0.128671	0.188	1.67131
Fabry vs Control	ENSG00000184164	CRELD2	0.174087	0.188	1.67131
Fabry vs Control	ENSG00000197969	VPS13A	-0.190065	0.188	1.67131
Fabry vs Control	ENSG00000100319	ZMAT5	0.146055	0.189	1.66601
Fabry vs Control	ENSG00000115884	SDC1	0.102434	0.189	1.66601
Fabry vs Control	ENSG00000119326	CTNNAL1	0.111906	0.189	1.66601
Fabry vs Control	ENSG00000119812	FAM98A	-0.184965	0.189	1.66601
Fabry vs Control	ENSG00000138767	CNOT6L	-0.166967	0.189	1.66601
Fabry vs Control	ENSG00000149231	CCDC82	-0.10985	0.189	1.66601
Fabry vs Control	ENSG00000168936	TMEM129	0.117701	0.189	1.66601
Fabry vs Control	ENSG00000172766	NAA16	-0.135765	0.189	1.66601
Fabry vs Control	ENSG00000180488	MIGA1	-0.18295	0.189	1.66601
Fabry vs Control	ENSG00000260170	AC090527.2	0.174566	0.189	1.66601
Fabry vs Control	ENSG00000054965	FAM168A	-0.134607	0.19	1.66073
Fabry vs Control	ENSG00000102359	SRPX2	0.419996	0.19	1.66073
Fabry vs Control	ENSG00000108107	RPL28	0.172026	0.19	1.66073
Fabry vs Control	ENSG00000111481	COPZ1	0.0595442	0.19	1.66073
Fabry vs Control	ENSG00000117472	TSPAN1	0.757002	0.19	1.66073
Fabry vs Control	ENSG00000121879	PIK3CA	-0.130031	0.19	1.66073
Fabry vs Control	ENSG00000141456	PELP1	0.127623	0.19	1.66073
Fabry vs Control	ENSG00000144036	EXOC6B	-0.238207	0.19	1.66073
Fabry vs Control	ENSG00000174606	ANGEL2	-0.155386	0.19	1.66073
Fabry vs Control	ENSG00000178028	DMAP1	0.112795	0.19	1.66073
Fabry vs Control	ENSG00000182712	CMC4	0.164178	0.19	1.66073
Fabry vs Control	ENSG00000206199	ANKUB1	-0.153452	0.19	1.66073
Fabry vs Control	ENSG00000087995	METTL2A	0.111859	0.191	1.65548
Fabry vs Control	ENSG00000090376	IRAK3	-0.148458	0.191	1.65548
Fabry vs Control	ENSG00000100504	PYGL	0.214198	0.191	1.65548
Fabry vs Control	ENSG00000107779	BMPR1A	-0.0852188	0.191	1.65548
Fabry vs Control	ENSG00000123636	BAZ2B	-0.103826	0.191	1.65548
Fabry vs Control	ENSG00000136754	ABI1	-0.0772101	0.191	1.65548
Fabry vs Control	ENSG00000177888	ZBTB41	-0.16169	0.191	1.65548
Fabry vs Control	ENSG00000185000	DGAT1	0.118636	0.191	1.65548
Fabry vs Control	ENSG00000186687	LYRM7	-0.147985	0.191	1.65548
Fabry vs Control	ENSG00000188186	LAMTOR4	0.195705	0.191	1.65548
Fabry vs Control	ENSG00000204568	MRPS18B	0.1204	0.191	1.65548
Fabry vs Control	ENSG00000025770	NCAPH2	0.115675	0.192	1.65026
Fabry vs Control	ENSG00000126749	EMG1	0.170476	0.192	1.65026
Fabry vs Control	ENSG00000130255	RPL36	0.185476	0.192	1.65026
Fabry vs Control	ENSG00000253626	EIF5AL1	0.203698	0.192	1.65026
Fabry vs Control	ENSG00000262246	CORO7	-0.165855	0.192	1.65026
Fabry vs Control	ENSG00000071575	TRIB2	-0.229649	0.193	1.64507
Fabry vs Control	ENSG00000079819	EPB41L2	-0.159178	0.193	1.64507
Fabry vs Control	ENSG00000092199	HNRNPC	0.0999477	0.193	1.64507
Fabry vs Control	ENSG00000095637	SORBS1	-0.204024	0.193	1.64507
Fabry vs Control	ENSG00000112304	ACOT13	0.223579	0.193	1.64507
Fabry vs Control	ENSG00000117305	HMGCL	0.141884	0.193	1.64507
Fabry vs Control	ENSG00000129158	SERGEF	0.135445	0.193	1.64507
Fabry vs Control	ENSG00000134852	CLOCK	-0.108863	0.193	1.64507
Fabry vs Control	ENSG00000138443	ABI2	-0.208867	0.193	1.64507
Fabry vs Control	ENSG00000153827	TRIP12	-0.186682	0.193	1.64507
Fabry vs Control	ENSG00000170955	CAVIN3	0.211992	0.193	1.64507
Fabry vs Control	ENSG00000072401	UBE2D1	-0.103397	0.194	1.6399
Fabry vs Control	ENSG00000080824	HSP90AA1	0.12339	0.194	1.6399
Fabry vs Control	ENSG00000100124	ANKRD54	0.116946	0.194	1.6399
Fabry vs Control	ENSG00000107249	GLIS3	-0.202895	0.194	1.6399
Fabry vs Control	ENSG00000113240	CLK4	-0.183271	0.194	1.6399
Fabry vs Control	ENSG00000131370	SH3BP5	0.177938	0.194	1.6399
Fabry vs Control	ENSG00000137700	SLC37A4	0.147727	0.194	1.6399
Fabry vs Control	ENSG00000142507	PSMB6	0.16994	0.194	1.6399
Fabry vs Control	ENSG00000152527	PLEKHH2	-0.210519	0.194	1.6399
Fabry vs Control	ENSG00000155744	FAM126B	-0.163794	0.194	1.6399
Fabry vs Control	ENSG00000163026	WDCP	-0.196412	0.194	1.6399
Fabry vs Control	ENSG00000165632	TAF3	0.146172	0.194	1.6399
Fabry vs Control	ENSG00000171488	LRRC8C	-0.268519	0.194	1.6399
Fabry vs Control	ENSG00000179922	ZNF784	0.150446	0.194	1.6399
Fabry vs Control	ENSG00000232388	SMIM26	0.19297	0.194	1.6399
Fabry vs Control	ENSG00000074657	ZNF532	-0.165732	0.195	1.63476
Fabry vs Control	ENSG00000102854	MSLN	0.482908	0.195	1.63476
Fabry vs Control	ENSG00000107290	SETX	-0.158935	0.195	1.63476
Fabry vs Control	ENSG00000119396	RAB14	-0.100436	0.195	1.63476
Fabry vs Control	ENSG00000122033	MTIF3	0.192083	0.195	1.63476
Fabry vs Control	ENSG00000143621	ILF2	0.140992	0.195	1.63476
Fabry vs Control	ENSG00000146007	ZMAT2	0.12833	0.195	1.63476
Fabry vs Control	ENSG00000153130	SCOC	-0.135218	0.195	1.63476
Fabry vs Control	ENSG00000164631	ZNF12	-0.282847	0.195	1.63476
Fabry vs Control	ENSG00000167136	ENDOG	0.170814	0.195	1.63476
Fabry vs Control	ENSG00000198900	TOP1	0.127446	0.195	1.63476
Fabry vs Control	ENSG00000064393	HIPK2	-0.307901	0.196	1.62964
Fabry vs Control	ENSG00000101457	DNTTIP1	0.128293	0.196	1.62964
Fabry vs Control	ENSG00000115109	EPB41L5	-0.242611	0.196	1.62964
Fabry vs Control	ENSG00000119723	COQ6	0.176913	0.196	1.62964
Fabry vs Control	ENSG00000128891	CCDC32	0.110922	0.196	1.62964
Fabry vs Control	ENSG00000131944	FAAP24	0.202439	0.196	1.62964
Fabry vs Control	ENSG00000135052	GOLM1	0.109471	0.196	1.62964
Fabry vs Control	ENSG00000139133	ALG10	-0.168411	0.196	1.62964
Fabry vs Control	ENSG00000140632	GLYR1	-0.114527	0.196	1.62964
Fabry vs Control	ENSG00000169598	DFFB	-0.150649	0.196	1.62964
Fabry vs Control	ENSG00000175854	SWI5	0.164299	0.196	1.62964
Fabry vs Control	ENSG00000177830	CHID1	0.148964	0.196	1.62964
Fabry vs Control	ENSG00000178718	RPP25	0.455913	0.196	1.62964
Fabry vs Control	ENSG00000185339	TCN2	0.440781	0.196	1.62964
Fabry vs Control	ENSG00000198876	DCAF12	-0.0958867	0.196	1.62964
Fabry vs Control	ENSG00000004534	RBM6	-0.228464	0.197	1.62455
Fabry vs Control	ENSG00000085511	MAP3K4	-0.158564	0.197	1.62455
Fabry vs Control	ENSG00000105193	RPS16	0.181362	0.197	1.62455
Fabry vs Control	ENSG00000105576	TNPO2	-0.135792	0.197	1.62455
Fabry vs Control	ENSG00000111880	RNGTT	-0.080634	0.197	1.62455
Fabry vs Control	ENSG00000115159	GPD2	-0.244478	0.197	1.62455
Fabry vs Control	ENSG00000116095	PLEKHA3	-0.170813	0.197	1.62455
Fabry vs Control	ENSG00000119314	PTBP3	-0.125713	0.197	1.62455
Fabry vs Control	ENSG00000125846	ZNF133	0.099846	0.197	1.62455
Fabry vs Control	ENSG00000139324	TMTC3	-0.134421	0.197	1.62455
Fabry vs Control	ENSG00000141682	PMAIP1	-0.110733	0.197	1.62455
Fabry vs Control	ENSG00000151006	PRSS53	0.45635	0.197	1.62455
Fabry vs Control	ENSG00000164877	MICALL2	-0.163308	0.197	1.62455
Fabry vs Control	ENSG00000168275	COA6	0.229365	0.197	1.62455
Fabry vs Control	ENSG00000060982	BCAT1	-0.238975	0.198	1.61949
Fabry vs Control	ENSG00000065809	FAM107B	-0.223843	0.198	1.61949
Fabry vs Control	ENSG00000081014	AP4E1	-0.163047	0.198	1.61949
Fabry vs Control	ENSG00000084676	NCOA1	-0.28506	0.198	1.61949
Fabry vs Control	ENSG00000100802	C14orf93	0.192867	0.198	1.61949
Fabry vs Control	ENSG00000102531	FNDC3A	-0.140072	0.198	1.61949
Fabry vs Control	ENSG00000103479	RBL2	-0.193168	0.198	1.61949
Fabry vs Control	ENSG00000116514	RNF19B	0.153301	0.198	1.61949
Fabry vs Control	ENSG00000117000	RLF	-0.133288	0.198	1.61949
Fabry vs Control	ENSG00000120733	KDM3B	-0.14727	0.198	1.61949
Fabry vs Control	ENSG00000122861	PLAU	0.298058	0.198	1.61949
Fabry vs Control	ENSG00000123505	AMD1	-0.111247	0.198	1.61949
Fabry vs Control	ENSG00000123607	TTC21B	-0.195033	0.198	1.61949
Fabry vs Control	ENSG00000128626	MRPS12	0.165261	0.198	1.61949
Fabry vs Control	ENSG00000135678	CPM	0.125575	0.198	1.61949
Fabry vs Control	ENSG00000135720	DYNC1LI2	-0.208119	0.198	1.61949
Fabry vs Control	ENSG00000136522	MRPL47	0.199856	0.198	1.61949
Fabry vs Control	ENSG00000137547	MRPL15	0.182723	0.198	1.61949
Fabry vs Control	ENSG00000139323	POC1B	-0.0931239	0.198	1.61949
Fabry vs Control	ENSG00000139880	CDH24	0.321196	0.198	1.61949
Fabry vs Control	ENSG00000142871	CYR61	0.323459	0.198	1.61949
Fabry vs Control	ENSG00000149600	COMMD7	0.102655	0.198	1.61949
Fabry vs Control	ENSG00000153406	NMRAL1	0.224248	0.198	1.61949
Fabry vs Control	ENSG00000166025	AMOTL1	-0.180818	0.198	1.61949
Fabry vs Control	ENSG00000168061	SAC3D1	0.22227	0.198	1.61949
Fabry vs Control	ENSG00000169189	NSMCE1	0.166118	0.198	1.61949
Fabry vs Control	ENSG00000171792	RHNO1	0.0684195	0.198	1.61949
Fabry vs Control	ENSG00000172380	GNG12	-0.0907383	0.198	1.61949
Fabry vs Control	ENSG00000175213	ZNF408	0.104755	0.198	1.61949
Fabry vs Control	ENSG00000189410	SH2D5	0.0938988	0.198	1.61949
Fabry vs Control	ENSG00000197728	RPS26	0.196125	0.198	1.61949
Fabry vs Control	ENSG00000214193	SH3D21	0.142896	0.198	1.61949
Fabry vs Control	ENSG00000225830	ERCC6	-0.173264	0.198	1.61949
Fabry vs Control	ENSG00000059758	CDK17	-0.0992098	0.199	1.61445
Fabry vs Control	ENSG00000062582	MRPS24	0.194736	0.199	1.61445
Fabry vs Control	ENSG00000063587	ZNF275	-0.201623	0.199	1.61445
Fabry vs Control	ENSG00000088538	DOCK3	-0.852865	0.199	1.61445
Fabry vs Control	ENSG00000088826	SMOX	0.0757483	0.199	1.61445
Fabry vs Control	ENSG00000100997	ABHD12	0.0911369	0.199	1.61445
Fabry vs Control	ENSG00000101019	UQCC1	0.107613	0.199	1.61445
Fabry vs Control	ENSG00000104723	TUSC3	0.146803	0.199	1.61445
Fabry vs Control	ENSG00000119906	SLF2	-0.126501	0.199	1.61445
Fabry vs Control	ENSG00000125520	SLC2A4RG	0.0746866	0.199	1.61445
Fabry vs Control	ENSG00000127184	COX7C	0.268978	0.199	1.61445
Fabry vs Control	ENSG00000132763	MMACHC	0.169751	0.199	1.61445
Fabry vs Control	ENSG00000133935	ERG28	0.29054	0.199	1.61445
Fabry vs Control	ENSG00000139292	LGR5	0.375452	0.199	1.61445
Fabry vs Control	ENSG00000139645	ANKRD52	-0.155671	0.199	1.61445
Fabry vs Control	ENSG00000142669	SH3BGRL3	0.100162	0.199	1.61445
Fabry vs Control	ENSG00000144320	LNPK	-0.192273	0.199	1.61445
Fabry vs Control	ENSG00000147853	AK3	-0.0822736	0.199	1.61445
Fabry vs Control	ENSG00000148400	NOTCH1	-0.322116	0.199	1.61445
Fabry vs Control	ENSG00000151612	ZNF827	-0.138481	0.199	1.61445
Fabry vs Control	ENSG00000156650	KAT6B	-0.159782	0.199	1.61445
Fabry vs Control	ENSG00000158966	CACHD1	-0.329542	0.199	1.61445
Fabry vs Control	ENSG00000161048	NAPEPLD	-0.112995	0.199	1.61445
Fabry vs Control	ENSG00000163625	WDFY3	-0.17007	0.199	1.61445
Fabry vs Control	ENSG00000164111	ANXA5	0.124432	0.199	1.61445
Fabry vs Control	ENSG00000166016	ABTB2	-0.181085	0.199	1.61445
Fabry vs Control	ENSG00000167193	CRK	-0.0791171	0.199	1.61445
Fabry vs Control	ENSG00000170899	GSTA4	0.138609	0.199	1.61445
Fabry vs Control	ENSG00000172469	MANEA	-0.144138	0.199	1.61445
Fabry vs Control	ENSG00000179195	ZNF664	-0.137028	0.199	1.61445
Fabry vs Control	ENSG00000196154	S100A4	0.478196	0.199	1.61445
Fabry vs Control	ENSG00000107829	FBXW4	0.181266	0.2	1.60944
Fabry vs Control	ENSG00000165029	ABCA1	-0.279787	0.2	1.60944
Fabry vs Control	ENSG00000241360	PDXP	0.121253	0.2	1.60944
Fabry vs Control	ENSG00000048162	NOP16	0.113996	0.201	1.60445
Fabry vs Control	ENSG00000103335	PIEZO1	-0.307206	0.201	1.60445
Fabry vs Control	ENSG00000111790	FGFR1OP2	-0.114551	0.201	1.60445
Fabry vs Control	ENSG00000139343	SNRPF	0.193925	0.201	1.60445
Fabry vs Control	ENSG00000141873	SLC39A3	0.132079	0.201	1.60445
Fabry vs Control	ENSG00000146463	ZMYM4	-0.124758	0.201	1.60445
Fabry vs Control	ENSG00000168899	VAMP5	0.173039	0.201	1.60445
Fabry vs Control	ENSG00000187231	SESTD1	-0.226593	0.201	1.60445
Fabry vs Control	ENSG00000062650	WAPL	-0.0857758	0.202	1.59949
Fabry vs Control	ENSG00000101189	MRGBP	0.124675	0.202	1.59949
Fabry vs Control	ENSG00000101365	IDH3B	0.09098	0.202	1.59949
Fabry vs Control	ENSG00000105866	SP4	-0.147141	0.202	1.59949
Fabry vs Control	ENSG00000108786	HSD17B1	0.102456	0.202	1.59949
Fabry vs Control	ENSG00000110395	CBL	-0.197929	0.202	1.59949
Fabry vs Control	ENSG00000111669	TPI1	0.159623	0.202	1.59949
Fabry vs Control	ENSG00000113758	DBN1	0.0921588	0.202	1.59949
Fabry vs Control	ENSG00000117020	AKT3	-0.170256	0.202	1.59949
Fabry vs Control	ENSG00000119707	RBM25	0.19044	0.202	1.59949
Fabry vs Control	ENSG00000122705	CLTA	0.128298	0.202	1.59949
Fabry vs Control	ENSG00000125633	CCDC93	-0.162047	0.202	1.59949
Fabry vs Control	ENSG00000134369	NAV1	-0.237462	0.202	1.59949
Fabry vs Control	ENSG00000135596	MICAL1	-0.191953	0.202	1.59949
Fabry vs Control	ENSG00000138439	FAM117B	-0.231885	0.202	1.59949
Fabry vs Control	ENSG00000152443	ZNF776	-0.116069	0.202	1.59949
Fabry vs Control	ENSG00000166262	FAM227B	0.187817	0.202	1.59949
Fabry vs Control	ENSG00000167670	CHAF1A	0.0860224	0.202	1.59949
Fabry vs Control	ENSG00000167792	NDUFV1	0.147187	0.202	1.59949
Fabry vs Control	ENSG00000168569	TMEM223	0.137383	0.202	1.59949
Fabry vs Control	ENSG00000171222	SCAND1	0.202621	0.202	1.59949
Fabry vs Control	ENSG00000173011	TADA2B	-0.166623	0.202	1.59949
Fabry vs Control	ENSG00000178074	C2orf69	-0.184068	0.202	1.59949
Fabry vs Control	ENSG00000178741	COX5A	0.202635	0.202	1.59949
[truncated: 9,799 more rows]

## Sheet: table_3
sample	group	PC1	PC2	PC3	PC4	PC5
C1	Control	-7.93044	0.381395	-4.68031	6.51831	4.31556
C2	Control	-15.8079	-1.03601	-2.86871	0.406961	-2.29653
C3	Control	-8.78886	-3.88946	-1.55702	-5.29193	-0.664405
C4	Control	-4.01454	0.366911	6.78551	2.38054	-1.08048
C5	Control	-1.72737	5.95203	1.24563	1.58205	0.423732
C6	Control	-9.81457	10.9747	-2.29458	-3.89657	-0.123663
C7	Control	-10.3453	0.378797	-3.12269	-3.43713	0.794895
C8	Control	-19.6455	-2.61388	1.39748	1.52844	1.75108
C9	Control	-14.018	-2.97119	1.69925	1.72622	0.511822
F1	Fabry	5.30194	6.26268	0.751088	2.18282	-6.65564
F2	Fabry	3.53514	-0.655765	4.8879	-2.74945	0.491724
F3	Fabry	18.153	-1.84695	3.59719	-2.70841	4.92226
F4	Fabry	6.22667	-8.0715	-0.586397	1.66475	-2.58647
F5	Fabry	12.6435	-8.47787	-3.05665	0.727023	-1.56302
F6	Fabry	-2.56355	-3.02609	-2.75094	-2.55767	0.0576523
F7	Fabry	28.7178	2.18961	-6.1305	0.156571	-0.291203
F8	Fabry	11.8052	6.22192	-0.243926	1.81432	2.59014
F9	Fabry	8.27266	-0.13929	6.92768	-0.0468405	-0.597448

## Sheet: table_4
Parameter1	Parameter2	rho	CI	CI_low	CI_high	S	p	Method	n_Obs
AASDHPPT	AC015813.2	0.671827	0.95	0.284934	0.870487	318	0.00465172	Spearman correlation	18
AASDHPPT	ACAP2	0.428277	0.95	-0.0631528	0.752548	554	0.085744	Spearman correlation	18
AASDHPPT	AEBP2	0.775026	0.95	0.471324	0.914413	218	0.000682056	Spearman correlation	18
AASDHPPT	AFF1	0.314757	0.95	-0.192762	0.689414	664	0.21278	Spearman correlation	18
AASDHPPT	AHCY	-0.552116	0.95	-0.815234	-0.100062	1504	0.023837	Spearman correlation	18
AASDHPPT	AKR1A1	-0.236326	0.95	-0.642195	0.273036	1198	0.352953	Spearman correlation	18
AASDHPPT	ALDH7A1	-0.25903	0.95	-0.656188	0.250506	1220	0.307595	Spearman correlation	18
AASDHPPT	AP1S1	-0.223942	0.95	-0.634447	0.285094	1186	0.379034	Spearman correlation	18
AASDHPPT	ATAD2B	0.47162	0.95	-0.00886898	0.775178	512	0.0569005	Spearman correlation	18
AASDHPPT	ATF2	0.226006	0.95	-0.283096	0.635744	750	0.374583	Spearman correlation	18
AASDHPPT	AURKB	-0.221878	0.95	-0.633147	0.287089	1184	0.383568	Spearman correlation	18
AASDHPPT	BAD	-0.302374	0.95	-0.682164	0.205905	1262	0.23187	Spearman correlation	18
AASDHPPT	BLVRA	-0.232198	0.95	-0.639621	0.277074	1194	0.361553	Spearman correlation	18
AASDHPPT	C21orf91	0.537668	0.95	0.0796786	0.808225	448	0.0281976	Spearman correlation	18
AASDHPPT	C5orf24	0.477812	0.95	-0.00087586	0.778348	506	0.0535295	Spearman correlation	18
AASDHPPT	CASP7	0.529412	0.95	0.0682003	0.804186	456	0.030994	Spearman correlation	18
AASDHPPT	CBLB	0.358101	0.95	-0.14528	0.714211	622	0.154466	Spearman correlation	18
AASDHPPT	CBR3	-0.164087	0.95	-0.595796	0.341189	1128	0.520815	Spearman correlation	18
AASDHPPT	CCDC80	-0.108359	0.95	-0.55792	0.390369	1074	0.67194	Spearman correlation	18
AASDHPPT	CCNG2	0.729618	0.95	0.385828	0.895481	262	0.00171495	Spearman correlation	18
AASDHPPT	CD320	-0.306502	0.95	-0.684589	0.201544	1266	0.225425	Spearman correlation	18
AASDHPPT	CD81	-0.407637	0.95	-0.741496	0.0880191	1364	0.102833	Spearman correlation	18
AASDHPPT	CDC73	0.853457	0.95	0.633789	0.945736	142	8.97549e-05	Spearman correlation	18
AASDHPPT	CHM	0.754386	0.95	0.431742	0.905882	238	0.00105368	Spearman correlation	18
AASDHPPT	CHMP2A	-0.263158	0.95	-0.658703	0.24635	1224	0.299829	Spearman correlation	18
AASDHPPT	CIB1	-0.174407	0.95	-0.602606	0.331768	1138	0.494651	Spearman correlation	18
AASDHPPT	CIITA	-0.327141	0.95	-0.69659	0.179434	1286	0.194941	Spearman correlation	18
AASDHPPT	CLIC1	-0.195046	0.95	-0.616041	0.312617	1158	0.44448	Spearman correlation	18
AASDHPPT	CLK3	-0.252838	0.95	-0.652399	0.256706	1214	0.319627	Spearman correlation	18
AASDHPPT	CMTR2	0.494324	0.95	0.0207424	0.786729	490	0.0452596	Spearman correlation	18
AASDHPPT	CNPY3	-0.630547	0.95	-0.851984	-0.217759	1580	0.00866789	Spearman correlation	18
AASDHPPT	CNTNAP3	0.339525	0.95	-0.165917	0.703692	640	0.177949	Spearman correlation	18
AASDHPPT	COL7A1	0.23839	0.95	-0.271011	0.643478	738	0.348657	Spearman correlation	18
AASDHPPT	COPS6	-0.232198	0.95	-0.639621	0.277074	1194	0.361553	Spearman correlation	18
AASDHPPT	CUTA	-0.304438	0.95	-0.683378	0.203727	1264	0.228626	Spearman correlation	18
AASDHPPT	DAD1	-0.215686	0.95	-0.629235	0.293045	1178	0.397215	Spearman correlation	18
AASDHPPT	DAP3	-0.0319917	0.95	-0.502783	0.453437	1000	0.900566	Spearman correlation	18
AASDHPPT	DCPS	-0.353973	0.95	-0.711887	0.149904	1312	0.159465	Spearman correlation	18
AASDHPPT	DCTN4	0.455108	0.95	-0.0298879	0.766648	528	0.0668304	Spearman correlation	18
AASDHPPT	DCUN1D1	0.739938	0.95	0.404754	0.899837	252	0.00140947	Spearman correlation	18
AASDHPPT	DDRGK1	-0.494324	0.95	-0.786729	-0.0207424	1448	0.0452596	Spearman correlation	18
AASDHPPT	DDX39A	-0.126935	0.95	-0.570757	0.374286	1092	0.619877	Spearman correlation	18
AASDHPPT	DEXI	-0.0959752	0.95	-0.54924	0.400924	1062	0.707774	Spearman correlation	18
AASDHPPT	DHPS	-0.527348	0.95	-0.803172	-0.0653496	1480	0.0317208	Spearman correlation	18
AASDHPPT	DHRS4L2	-0.137255	0.95	-0.577796	0.365219	1102	0.591413	Spearman correlation	18
AASDHPPT	DLG1	0.426213	0.95	-0.0656672	0.751451	556	0.0873357	Spearman correlation	18
AASDHPPT	DMXL1	0.611971	0.95	0.188755	0.843473	376	0.0112036	Spearman correlation	18
AASDHPPT	DNASE1L1	-0.343653	0.95	-0.706044	0.161369	1302	0.172518	Spearman correlation	18
AASDHPPT	DOCK7	0.655315	0.95	0.2576	0.863152	334	0.00601194	Spearman correlation	18
AASDHPPT	DRAP1	-0.331269	0.95	-0.698965	0.174949	1290	0.189114	Spearman correlation	18
AASDHPPT	DTWD2	0.760578	0.95	0.443487	0.908454	232	0.000926138	Spearman correlation	18
AASDHPPT	EBP	-0.221878	0.95	-0.633147	0.287089	1184	0.383568	Spearman correlation	18
AASDHPPT	EFCAB14	0.661507	0.95	0.267776	0.865913	328	0.00545622	Spearman correlation	18
AASDHPPT	EIF2AK2	0.376677	0.95	-0.124195	0.724571	604	0.133395	Spearman correlation	18
AASDHPPT	EIF2B3	-0.356037	0.95	-0.71305	0.147595	1314	0.156947	Spearman correlation	18
AASDHPPT	ELF1	0.616099	0.95	0.195137	0.845374	372	0.010567	Spearman correlation	18
AASDHPPT	EMC7	-0.0980392	0.95	-0.550694	0.399174	1064	0.701777	Spearman correlation	18
AASDHPPT	ERAL1	-0.120743	0.95	-0.566502	0.37968	1086	0.636985	Spearman correlation	18
AASDHPPT	ERGIC3	-0.438596	0.95	-0.758007	0.0504866	1394	0.0779966	Spearman correlation	18
AASDHPPT	ERP29	-0.642931	0.95	-0.857593	-0.237509	1592	0.00724514	Spearman correlation	18
AASDHPPT	FAM135A	0.384933	0.95	-0.114677	0.729126	596	0.1247	Spearman correlation	18
AASDHPPT	FAM199X	0.581011	0.95	0.142001	0.829025	406	0.0167762	Spearman correlation	18
AASDHPPT	FAM207A	-0.137255	0.95	-0.577796	0.365219	1102	0.591413	Spearman correlation	18
AASDHPPT	FAM208B	0.341589	0.95	-0.163646	0.704869	638	0.175226	Spearman correlation	18
AASDHPPT	FAM3A	-0.717234	0.95	-0.890212	-0.363493	1664	0.00215982	Spearman correlation	18
AASDHPPT	FAM76B	0.55418	0.95	0.103006	0.816229	432	0.0232584	Spearman correlation	18
AASDHPPT	FAM91A1	0.583075	0.95	0.145058	0.829998	404	0.0163345	Spearman correlation	18
AASDHPPT	FARP2	0.316821	0.95	-0.190553	0.690615	662	0.209741	Spearman correlation	18
AASDHPPT	FBXO3	0.742002	0.95	0.408574	0.900705	250	0.00135306	Spearman correlation	18
AASDHPPT	FBXO30	0.702786	0.95	0.337939	0.884005	288	0.00278305	Spearman correlation	18
AASDHPPT	FKBP2	-0.236326	0.95	-0.642195	0.273036	1198	0.352953	Spearman correlation	18
AASDHPPT	FRS2	0.547988	0.95	0.0941994	0.81324	438	0.0250439	Spearman correlation	18
AASDHPPT	FUBP3	0.597523	0.95	0.166695	0.836772	390	0.0135922	Spearman correlation	18
AASDHPPT	FXYD5	-0.872033	0.95	-0.952912	-0.675333	1814	4.80353e-05	Spearman correlation	18
AASDHPPT	FYTTD1	0.770898	0.95	0.463308	0.912716	222	0.00074584	Spearman correlation	18
AASDHPPT	GDPGP1	-0.211558	0.95	-0.626615	0.296994	1174	0.406524	Spearman correlation	18
AASDHPPT	GMCL1	0.424149	0.95	-0.0681754	0.750352	558	0.088989	Spearman correlation	18
AASDHPPT	GPANK1	-0.211558	0.95	-0.626615	0.296994	1174	0.406524	Spearman correlation	18
AASDHPPT	GPKOW	-0.331269	0.95	-0.698965	0.174949	1290	0.189114	Spearman correlation	18
AASDHPPT	HABP4	-0.271414	0.95	-0.663707	0.23798	1232	0.284524	Spearman correlation	18
AASDHPPT	HAGHL	-0.190918	0.95	-0.613373	0.31648	1154	0.454234	Spearman correlation	18
AASDHPPT	HIF1A	0.76677	0.95	0.455343	0.911015	226	0.000812577	Spearman correlation	18
AASDHPPT	IGF2BP3	0.353973	0.95	-0.149904	0.711887	626	0.159465	Spearman correlation	18
AASDHPPT	IKZF5	0.498452	0.95	0.0262171	0.788807	486	0.0433398	Spearman correlation	18
AASDHPPT	ILVBL	-0.391125	0.95	-0.732522	0.107477	1348	0.11844	Spearman correlation	18
AASDHPPT	ITGB3	0.230134	0.95	-0.279086	0.638331	746	0.365883	Spearman correlation	18
AASDHPPT	KATNAL1	0.535604	0.95	0.0767976	0.807218	450	0.0288786	Spearman correlation	18
AASDHPPT	KDM1A	-0.145511	0.95	-0.583381	0.357895	1110	0.569185	Spearman correlation	18
AASDHPPT	KIAA0232	0.353973	0.95	-0.149904	0.711887	626	0.159465	Spearman correlation	18
AASDHPPT	KIAA2013	-0.353973	0.95	-0.711887	0.149904	1312	0.159465	Spearman correlation	18
AASDHPPT	KITLG	0.828689	0.95	0.580301	0.936026	166	0.000183843	Spearman correlation	18
AASDHPPT	KLF9	0.23839	0.95	-0.271011	0.643478	738	0.348657	Spearman correlation	18
AASDHPPT	KLHL5	0.399381	0.95	-0.0977956	0.737024	582	0.110393	Spearman correlation	18
AASDHPPT	KRAS	0.680083	0.95	0.298841	0.874121	310	0.00407942	Spearman correlation	18
AASDHPPT	KRT18	-0.106295	0.95	-0.55648	0.392137	1072	0.677878	Spearman correlation	18
AASDHPPT	LARP4	0.74613	0.95	0.416249	0.902436	246	0.00124692	Spearman correlation	18
AASDHPPT	LATS1	0.380805	0.95	-0.119447	0.726853	600	0.128962	Spearman correlation	18
AASDHPPT	LRCH3	0.362229	0.95	-0.140634	0.716527	618	0.149537	Spearman correlation	18
AASDHPPT	LRRC58	0.605779	0.95	0.179248	0.84061	382	0.0121793	Spearman correlation	18
AASDHPPT	LTBR	-0.287926	0.95	-0.673611	0.22101	1248	0.255441	Spearman correlation	18
AASDHPPT	LY6K	-0.0154799	0.95	-0.490336	0.466463	984	0.951819	Spearman correlation	18
AASDHPPT	MAGED1	-0.4613	0.95	-0.76986	0.0220558	1416	0.0629373	Spearman correlation	18
AASDHPPT	MAGEH1	-0.153767	0.95	-0.588924	0.35051	1118	0.547404	Spearman correlation	18
AASDHPPT	MAPK1	0.675955	0.95	0.291867	0.872307	314	0.00434802	Spearman correlation	18
AASDHPPT	MAT2A	0.488132	0.95	0.0125833	0.783599	496	0.048286	Spearman correlation	18
AASDHPPT	MCM9	0.345717	0.95	-0.159087	0.707216	634	0.16983	Spearman correlation	18
AASDHPPT	MDFIC	0.824561	0.95	0.57159	0.934392	170	0.000205554	Spearman correlation	18
AASDHPPT	MED27	-0.159959	0.95	-0.593055	0.344929	1124	0.531341	Spearman correlation	18
AASDHPPT	MEX3C	0.405573	0.95	-0.0904722	0.740381	576	0.104668	Spearman correlation	18
AASDHPPT	MFSD12	-0.570691	0.95	-0.824134	-0.12684	1522	0.019071	Spearman correlation	18
AASDHPPT	MMS22L	0.44066	0.95	-0.0479343	0.759093	542	0.0765551	Spearman correlation	18
AASDHPPT	MOB1A	0.337461	0.95	-0.168183	0.702513	642	0.180698	Spearman correlation	18
AASDHPPT	MRPL52	-0.0546956	0.95	-0.519585	0.435181	1022	0.830899	Spearman correlation	18
AASDHPPT	MT2A	-0.176471	0.95	-0.603961	0.329871	1140	0.489448	Spearman correlation	18
AASDHPPT	MVK	-0.28999	0.95	-0.674839	0.218867	1250	0.251984	Spearman correlation	18
AASDHPPT	N4BP2	0.642931	0.95	0.237509	0.857593	346	0.00724514	Spearman correlation	18
AASDHPPT	NAA50	0.865841	0.95	0.661345	0.95053	130	5.91958e-05	Spearman correlation	18
AASDHPPT	NDUFA3	-0.174407	0.95	-0.602606	0.331768	1138	0.494651	Spearman correlation	18
AASDHPPT	NDUFV3	-0.0546956	0.95	-0.519585	0.435181	1022	0.830899	Spearman correlation	18
AASDHPPT	NENF	-0.201238	0.95	-0.620024	0.30679	1164	0.430096	Spearman correlation	18
AASDHPPT	NFKBIL1	-0.684211	0.95	-0.875931	-0.305856	1632	0.00380781	Spearman correlation	18
AASDHPPT	NOSIP	-0.221878	0.95	-0.633147	0.287089	1184	0.383568	Spearman correlation	18
AASDHPPT	NPAT	0.696594	0.95	0.327149	0.881326	294	0.00310526	Spearman correlation	18
AASDHPPT	NUP160	0.395253	0.95	-0.102648	0.734777	586	0.114349	Spearman correlation	18
AASDHPPT	PAPOLG	0.240454	0.95	-0.268981	0.644759	736	0.344465	Spearman correlation	18
AASDHPPT	PAWR	0.739938	0.95	0.404754	0.899837	252	0.00140947	Spearman correlation	18
AASDHPPT	PDE10A	0.27967	0.95	-0.229534	0.668676	698	0.269765	Spearman correlation	18
AASDHPPT	PDZD7	-0.145511	0.95	-0.583381	0.357895	1110	0.569185	Spearman correlation	18
AASDHPPT	PEMT	-0.614035	0.95	-0.844424	-0.191941	1564	0.010886	Spearman correlation	18
AASDHPPT	PGAP1	0.376677	0.95	-0.124195	0.724571	604	0.133395	Spearman correlation	18
AASDHPPT	PGLS	-0.145511	0.95	-0.583381	0.357895	1110	0.569185	Spearman correlation	18
AASDHPPT	PHF6	0.517028	0.95	0.0512087	0.798078	468	0.035506	Spearman correlation	18
AASDHPPT	PIH1D1	-0.331269	0.95	-0.698965	0.174949	1290	0.189114	Spearman correlation	18
AASDHPPT	PIK3C2B	0.506708	0.95	0.037252	0.792944	478	0.0397064	Spearman correlation	18
AASDHPPT	PLAUR	-0.362229	0.95	-0.716527	0.140634	1320	0.149537	Spearman correlation	18
AASDHPPT	PLEKHA1	0.382869	0.95	-0.117065	0.72799	598	0.126846	Spearman correlation	18
AASDHPPT	PLEKHO1	-0.126935	0.95	-0.570757	0.374286	1092	0.619877	Spearman correlation	18
AASDHPPT	PLP2	-0.49226	0.95	-0.785687	-0.0180157	1446	0.0462351	Spearman correlation	18
AASDHPPT	PPAT	0.601651	0.95	0.172954	0.838694	386	0.0128728	Spearman correlation	18
AASDHPPT	PPIB	-0.155831	0.95	-0.590304	0.348654	1120	0.542033	Spearman correlation	18
AASDHPPT	PRKAA1	0.506708	0.95	0.037252	0.792944	478	0.0397064	Spearman correlation	18
AASDHPPT	PRKAA2	0.382869	0.95	-0.117065	0.72799	598	0.126846	Spearman correlation	18
AASDHPPT	PRMT2	-0.0712074	0.95	-0.531583	0.421647	1038	0.780952	Spearman correlation	18
AASDHPPT	PTGR1	-0.318885	0.95	-0.691814	0.18834	1278	0.206805	Spearman correlation	18
AASDHPPT	PTPN13	0.560372	0.95	0.111883	0.819205	426	0.0216024	Spearman correlation	18
AASDHPPT	PTTG1	-0.192982	0.95	-0.614708	0.314551	1156	0.449305	Spearman correlation	18
AASDHPPT	QPCTL	-0.215686	0.95	-0.629235	0.293045	1178	0.397215	Spearman correlation	18
AASDHPPT	QSER1	0.5129	0.95	0.0456041	0.796029	472	0.037165	Spearman correlation	18
AASDHPPT	RABAC1	-0.508772	0.95	-0.793974	-0.0400288	1462	0.0388526	Spearman correlation	18
AASDHPPT	RANGRF	-0.232198	0.95	-0.639621	0.277074	1194	0.361553	Spearman correlation	18
AASDHPPT	RAPGEF6	0.686275	0.95	0.309379	0.876833	304	0.00368065	Spearman correlation	18
AASDHPPT	RBL1	0.616099	0.95	0.195137	0.845374	372	0.010567	Spearman correlation	18
AASDHPPT	RCN1	-0.100103	0.95	-0.552144	0.39742	1066	0.695747	Spearman correlation	18
AASDHPPT	REEP4	-0.283798	0.95	-0.671148	0.225282	1244	0.262535	Spearman correlation	18
AASDHPPT	RNASEH2A	-0.360165	0.95	-0.71537	0.14296	1318	0.151966	Spearman correlation	18
AASDHPPT	RNF38	0.545924	0.95	0.0912797	0.81224	440	0.0256658	Spearman correlation	18
AASDHPPT	RPRD1A	0.422085	0.95	-0.0706773	0.749252	560	0.0906746	Spearman correlation	18
AASDHPPT	RPUSD2	-0.232198	0.95	-0.639621	0.277074	1194	0.361553	Spearman correlation	18
AASDHPPT	RRN3	0.353973	0.95	-0.149904	0.711887	626	0.159465	Spearman correlation	18
AASDHPPT	RUNX2	0.566563	0.95	0.120833	0.822167	420	0.0200494	Spearman correlation	18
AASDHPPT	RUVBL2	-0.386997	0.95	-0.73026	0.112283	1344	0.122578	Spearman correlation	18
AASDHPPT	SCYL2	0.729618	0.95	0.385828	0.895481	262	0.00171495	Spearman correlation	18
AASDHPPT	SDF4	-0.358101	0.95	-0.714211	0.14528	1316	0.154466	Spearman correlation	18
AASDHPPT	SEC23IP	0.772962	0.95	0.46731	0.913565	220	0.000714104	Spearman correlation	18
AASDHPPT	SENP7	0.265222	0.95	-0.244264	0.659957	712	0.295999	Spearman correlation	18
AASDHPPT	SERPINB6	-0.205366	0.95	-0.622668	0.302884	1168	0.420631	Spearman correlation	18
AASDHPPT	SHARPIN	-0.752322	0.95	-0.905023	-0.42785	1698	0.00109909	Spearman correlation	18
AASDHPPT	SHPRH	0.277606	0.95	-0.231653	0.667437	700	0.273384	Spearman correlation	18
AASDHPPT	SIL1	-0.188854	0.95	-0.612036	0.318406	1152	0.459174	Spearman correlation	18
AASDHPPT	SKIL	0.362229	0.95	-0.140634	0.716527	618	0.149537	Spearman correlation	18
AASDHPPT	SLC25A28	-0.273478	0.95	-0.664953	0.235876	1234	0.280798	Spearman correlation	18
AASDHPPT	SLC25A46	0.905057	0.95	0.752404	0.965449	92	1.27369e-05	Spearman correlation	18
AASDHPPT	SLC39A7	-0.312693	0.95	-0.688211	0.194965	1272	0.215941	Spearman correlation	18
AASDHPPT	SMAD5	0.479876	0.95	0.00180218	0.779402	504	0.0524357	Spearman correlation	18
AASDHPPT	SMCHD1	0.283798	0.95	-0.225282	0.671148	694	0.262535	Spearman correlation	18
AASDHPPT	SMG1	0.434469	0.95	-0.055572	0.755829	548	0.081018	Spearman correlation	18
AASDHPPT	SMIM13	0.723426	0.95	0.37461	0.892853	268	0.00192566	Spearman correlation	18
AASDHPPT	SNX30	0.372549	0.95	-0.12892	0.722283	608	0.137898	Spearman correlation	18
AASDHPPT	SOCS6	0.644995	0.95	0.240834	0.858523	344	0.00703185	Spearman correlation	18
AASDHPPT	SPIN1	0.680083	0.95	0.298841	0.874121	310	0.00407942	Spearman correlation	18
AASDHPPT	SPIN4	0.576883	0.95	0.135911	0.827073	410	0.0176596	Spearman correlation	18
AASDHPPT	SPRED1	0.642931	0.95	0.237509	0.857593	346	0.00724514	Spearman correlation	18
AASDHPPT	SS18	0.72549	0.95	0.378338	0.89373	266	0.0018542	Spearman correlation	18
AASDHPPT	SSH2	0.25903	0.95	-0.250506	0.656188	718	0.307595	Spearman correlation	18
AASDHPPT	STRN	0.242518	0.95	-0.266947	0.646038	734	0.340275	Spearman correlation	18
AASDHPPT	STX7	0.432405	0.95	-0.0581052	0.754737	550	0.0825847	Spearman correlation	18
AASDHPPT	STYXL1	-0.525284	0.95	-0.802156	-0.0625065	1478	0.0324526	Spearman correlation	18
AASDHPPT	SURF1	-0.166151	0.95	-0.597163	0.339313	1130	0.515541	Spearman correlation	18
AASDHPPT	SYS1	-0.28999	0.95	-0.674839	0.218867	1250	0.251984	Spearman correlation	18
AASDHPPT	TAB3	0.581011	0.95	0.142001	0.829025	406	0.0167762	Spearman correlation	18
AASDHPPT	TACC3	-0.20743	0.95	-0.623986	0.300925	1170	0.41596	Spearman correlation	18
AASDHPPT	TANC1	0.215686	0.95	-0.293045	0.629235	760	0.397215	Spearman correlation	18
AASDHPPT	TBC1D23	0.78741	0.95	0.495676	0.919472	206	0.000518097	Spearman correlation	18
AASDHPPT	TBCEL	0.663571	0.95	0.271188	0.866831	326	0.00529906	Spearman correlation	18
AASDHPPT	TCF12	0.535604	0.95	0.0767976	0.807218	450	0.0288786	Spearman correlation	18
AASDHPPT	TEAD4	-0.558308	0.95	-0.818215	-0.108916	1510	0.0221643	Spearman correlation	18
AASDHPPT	TIA1	0.329205	0.95	-0.177194	0.697779	650	0.191999	Spearman correlation	18
AASDHPPT	TIMP1	-0.581011	0.95	-0.829025	-0.142001	1532	0.0167762	Spearman correlation	18
AASDHPPT	TMBIM1	-0.599587	0.95	-0.837733	-0.16982	1550	0.0132263	Spearman correlation	18
AASDHPPT	TMED3	-0.223942	0.95	-0.634447	0.285094	1186	0.379034	Spearman correlation	18
AASDHPPT	TMED7	0.680083	0.95	0.298841	0.874121	310	0.00407942	Spearman correlation	18
AASDHPPT	TMED9	-0.234262	0.95	-0.640909	0.275057	1196	0.357214	Spearman correlation	18
AASDHPPT	TMEM101	-0.170279	0.95	-0.59989	0.335548	1134	0.505064	Spearman correlation	18
AASDHPPT	TMEM147	-0.335397	0.95	-0.701333	0.170444	1294	0.183481	Spearman correlation	18
AASDHPPT	TOPBP1	0.531476	0.95	0.0710585	0.805198	454	0.0302794	Spearman correlation	18
AASDHPPT	TRAPPC8	0.572755	0.95	0.129855	0.825115	414	0.018593	Spearman correlation	18
AASDHPPT	TRUB1	0.841073	0.95	0.60678	0.940902	154	0.000129916	Spearman correlation	18
AASDHPPT	TSPAN4	-0.21775	0.95	-0.630541	0.291064	1180	0.392666	Spearman correlation	18
AASDHPPT	TSR2	-0.339525	0.95	-0.703692	0.165917	1298	0.177949	Spearman correlation	18
AASDHPPT	TSTA3	-0.0753354	0.95	-0.534554	0.418228	1042	0.76859	Spearman correlation	18
AASDHPPT	TXN2	-0.170279	0.95	-0.59989	0.335548	1134	0.505064	Spearman correlation	18
AASDHPPT	UBA6	0.826625	0.95	0.575939	0.93521	168	0.000193983	Spearman correlation	18
AASDHPPT	UBAC1	-0.263158	0.95	-0.658703	0.24635	1224	0.299829	Spearman correlation	18
AASDHPPT	UBL3	0.550052	0.95	0.0971269	0.814238	436	0.0244136	Spearman correlation	18
AASDHPPT	UBXN2B	0.622291	0.95	0.204778	0.848215	366	0.00971	Spearman correlation	18
AASDHPPT	UHMK1	0.634675	0.95	0.224305	0.853859	354	0.00817473	Spearman correlation	18
AASDHPPT	URB2	0.620227	0.95	0.201555	0.84727	368	0.00999699	Spearman correlation	18
AASDHPPT	USP38	0.688338	0.95	0.312912	0.877734	302	0.00355471	Spearman correlation	18
AASDHPPT	VPS54	0.475748	0.95	-0.00354705	0.777293	508	0.0546371	Spearman correlation	18
AASDHPPT	WASL	0.560372	0.95	0.111883	0.819205	426	0.0216024	Spearman correlation	18
AASDHPPT	WDR36	0.719298	0.95	0.367187	0.891094	272	0.00207884	Spearman correlation	18
AASDHPPT	XBP1	-0.391125	0.95	-0.732522	0.107477	1348	0.11844	Spearman correlation	18
AASDHPPT	XIAP	0.578947	0.95	0.138952	0.82805	408	0.0172084	Spearman correlation	18
AASDHPPT	XPO1	0.49226	0.95	0.0180157	0.785687	492	0.0462351	Spearman correlation	18
AASDHPPT	XPO4	0.698658	0.95	0.330735	0.88222	292	0.00299502	Spearman correlation	18
AASDHPPT	YAP1	0.758514	0.95	0.43956	0.907598	234	0.000967794	Spearman correlation	18
AASDHPPT	YES1	0.624355	0.95	0.208009	0.84916	364	0.00943325	Spearman correlation	18
AASDHPPT	YIF1A	-0.393189	0.95	-0.733651	0.105066	1350	0.116409	Spearman correlation	18
AASDHPPT	YIPF2	-0.256966	0.95	-0.654927	0.252578	1218	0.311554	Spearman correlation	18
AASDHPPT	YTHDF3	0.721362	0.95	0.370893	0.891974	270	0.00200037	Spearman correlation	18
AASDHPPT	ZBTB26	0.469556	0.95	-0.0115198	0.774118	514	0.0580804	Spearman correlation	18
AASDHPPT	ZDHHC21	0.535604	0.95	0.0767976	0.807218	450	0.0288786	Spearman correlation	18
AASDHPPT	ZFX	0.789474	0.95	0.499779	0.920311	204	0.000495796	Spearman correlation	18
AASDHPPT	ZNF217	0.399381	0.95	-0.0977956	0.737024	582	0.110393	Spearman correlation	18
AASDHPPT	ZNF28	0.479876	0.95	0.00180218	0.779402	504	0.0524357	Spearman correlation	18
AASDHPPT	ZNF516	0.382869	0.95	-0.117065	0.72799	598	0.126846	Spearman correlation	18
AASDHPPT	ZNF678	0.473684	0.95	-0.00621141	0.776236	510	0.0557791	Spearman correlation	18
AASDHPPT	ZXDB	0.267286	0.95	-0.242174	0.66121	710	0.292113	Spearman correlation	18
AASDHPPT	ZYG11B	0.568627	0.95	0.123832	0.823151	418	0.0195426	Spearman correlation	18
AC015813.2	ACAP2	0.583075	0.95	0.145058	0.829998	404	0.0163345	Spearman correlation	18
AC015813.2	AEBP2	0.647059	0.95	0.244168	0.859452	342	0.00681824	Spearman correlation	18
AC015813.2	AFF1	0.655315	0.95	0.2576	0.863152	334	0.00601194	Spearman correlation	18
AC015813.2	AHCY	-0.568627	0.95	-0.823151	-0.123832	1520	0.0195426	Spearman correlation	18
AC015813.2	AKR1A1	-0.521156	0.95	-0.80012	-0.0568427	1474	0.0339393	Spearman correlation	18
AC015813.2	ALDH7A1	-0.475748	0.95	-0.777293	0.00354705	1430	0.0546371	Spearman correlation	18
AC015813.2	AP1S1	-0.384933	0.95	-0.729126	0.114677	1342	0.1247	Spearman correlation	18
AC015813.2	ATAD2B	0.649123	0.95	0.247511	0.860379	340	0.00661187	Spearman correlation	18
AC015813.2	ATF2	0.459236	0.95	-0.0246731	0.768791	524	0.0642168	Spearman correlation	18
AC015813.2	AURKB	-0.391125	0.95	-0.732522	0.107477	1348	0.11844	Spearman correlation	18
AC015813.2	BAD	-0.277606	0.95	-0.667437	0.231653	1238	0.273384	Spearman correlation	18
AC015813.2	BLVRA	-0.49226	0.95	-0.785687	-0.0180157	1446	0.0462351	Spearman correlation	18
AC015813.2	C21orf91	0.628483	0.95	0.2145	0.851044	360	0.00892029	Spearman correlation	18
AC015813.2	C5orf24	0.713106	0.95	0.356137	0.888445	278	0.00232488	Spearman correlation	18
AC015813.2	CASP7	0.696594	0.95	0.327149	0.881326	294	0.00310526	Spearman correlation	18
AC015813.2	CBLB	0.519092	0.95	0.054022	0.7991	466	0.0347201	Spearman correlation	18
AC015813.2	CBR3	-0.424149	0.95	-0.750352	0.0681754	1380	0.088989	Spearman correlation	18
AC015813.2	CCDC80	-0.587203	0.95	-0.831941	-0.151197	1538	0.0155186	Spearman correlation	18
AC015813.2	CCNG2	0.845201	0.95	0.615723	0.942518	150	0.000114345	Spearman correlation	18
AC015813.2	CD320	-0.593395	0.95	-0.834844	-0.16047	1544	0.0143478	Spearman correlation	18
AC015813.2	CD81	-0.775026	0.95	-0.914413	-0.471324	1720	0.000682056	Spearman correlation	18
AC015813.2	CDC73	0.708978	0.95	0.348825	0.886673	282	0.00250044	Spearman correlation	18
AC015813.2	CHM	0.779154	0.95	0.47939	0.916104	214	0.000621128	Spearman correlation	18
AC015813.2	CHMP2A	-0.434469	0.95	-0.755829	0.055572	1390	0.081018	Spearman correlation	18
AC015813.2	CIB1	-0.50258	0.95	-0.790879	-0.0317202	1456	0.0415008	Spearman correlation	18
AC015813.2	CIITA	-0.611971	0.95	-0.843473	-0.188755	1562	0.0112036	Spearman correlation	18
AC015813.2	CLIC1	-0.353973	0.95	-0.711887	0.149904	1312	0.159465	Spearman correlation	18
AC015813.2	CLK3	-0.434469	0.95	-0.755829	0.055572	1390	0.081018	Spearman correlation	18
AC015813.2	CMTR2	0.696594	0.95	0.327149	0.881326	294	0.00310526	Spearman correlation	18
AC015813.2	CNPY3	-0.574819	0.95	-0.826095	-0.132879	1526	0.0181132	Spearman correlation	18
AC015813.2	CNTNAP3	0.622291	0.95	0.204778	0.848215	366	0.00971	Spearman correlation	18
AC015813.2	COL7A1	0.560372	0.95	0.111883	0.819205	426	0.0216024	Spearman correlation	18
AC015813.2	COPS6	-0.541796	0.95	-0.810236	-0.0854637	1494	0.0269199	Spearman correlation	18
AC015813.2	CUTA	-0.510836	0.95	-0.795002	-0.0428128	1464	0.0379954	Spearman correlation	18
AC015813.2	DAD1	-0.585139	0.95	-0.83097	-0.148123	1536	0.0159189	Spearman correlation	18
AC015813.2	DAP3	-0.484004	0.95	-0.781503	-0.0071789	1438	0.0503127	Spearman correlation	18
AC015813.2	DCPS	-0.496388	0.95	-0.787769	-0.0234762	1450	0.0442818	Spearman correlation	18
AC015813.2	DCTN4	0.692466	0.95	0.32001	0.879533	298	0.00332059	Spearman correlation	18
AC015813.2	DCUN1D1	0.595459	0.95	0.163578	0.835808	392	0.0139643	Spearman correlation	18
AC015813.2	DDRGK1	-0.659443	0.95	-0.864994	-0.264374	1608	0.00563272	Spearman correlation	18
AC015813.2	DDX39A	-0.294118	0.95	-0.677289	0.214566	1254	0.245188	Spearman correlation	18
AC015813.2	DEXI	-0.541796	0.95	-0.810236	-0.0854637	1494	0.0269199	Spearman correlation	18
AC015813.2	DHPS	-0.488132	0.95	-0.783599	-0.0125833	1442	0.048286	Spearman correlation	18
AC015813.2	DHRS4L2	-0.467492	0.95	-0.773056	0.0141638	1422	0.0592483	Spearman correlation	18
AC015813.2	DLG1	0.626419	0.95	0.21125	0.850102	362	0.00918214	Spearman correlation	18
AC015813.2	DMXL1	0.506708	0.95	0.037252	0.792944	478	0.0397064	Spearman correlation	18
AC015813.2	DNASE1L1	-0.651187	0.95	-0.861305	-0.250865	1600	0.00640874	Spearman correlation	18
AC015813.2	DOCK7	0.556244	0.95	0.105957	0.817223	430	0.0226978	Spearman correlation	18
AC015813.2	DRAP1	-0.465428	0.95	-0.771992	0.0168012	1420	0.0604548	Spearman correlation	18
AC015813.2	DTWD2	0.684211	0.95	0.305856	0.875931	306	0.00380781	Spearman correlation	18
AC015813.2	EBP	-0.692466	0.95	-0.879533	-0.32001	1640	0.00332059	Spearman correlation	18
AC015813.2	EFCAB14	0.678019	0.95	0.295349	0.873215	312	0.00421463	Spearman correlation	18
AC015813.2	EIF2AK2	0.649123	0.95	0.247511	0.860379	340	0.00661187	Spearman correlation	18
AC015813.2	EIF2B3	-0.508772	0.95	-0.793974	-0.0400288	1462	0.0388526	Spearman correlation	18
AC015813.2	ELF1	0.659443	0.95	0.264374	0.864994	330	0.00563272	Spearman correlation	18
AC015813.2	EMC7	-0.428277	0.95	-0.752548	0.0631528	1384	0.085744	Spearman correlation	18
AC015813.2	ERAL1	-0.395253	0.95	-0.734777	0.102648	1352	0.114349	Spearman correlation	18
AC015813.2	ERGIC3	-0.626419	0.95	-0.850102	-0.21125	1576	0.00918214	Spearman correlation	18
AC015813.2	ERP29	-0.721362	0.95	-0.891974	-0.370893	1668	0.00200037	Spearman correlation	18
AC015813.2	FAM135A	0.537668	0.95	0.0796786	0.808225	448	0.0281976	Spearman correlation	18
AC015813.2	FAM199X	0.789474	0.95	0.499779	0.920311	204	0.000495796	Spearman correlation	18
AC015813.2	FAM207A	-0.444788	0.95	-0.76126	0.0428105	1400	0.0736565	Spearman correlation	18
AC015813.2	FAM208B	0.446852	0.95	-0.040239	0.762341	536	0.0722507	Spearman correlation	18
AC015813.2	FAM3A	-0.708978	0.95	-0.886673	-0.348825	1656	0.00250044	Spearman correlation	18
AC015813.2	FAM76B	0.651187	0.95	0.250865	0.861305	338	0.00640874	Spearman correlation	18
AC015813.2	FAM91A1	0.729618	0.95	0.385828	0.895481	262	0.00171495	Spearman correlation	18
AC015813.2	FARP2	0.626419	0.95	0.21125	0.850102	362	0.00918214	Spearman correlation	18
AC015813.2	FBXO3	0.657379	0.95	0.260982	0.864074	332	0.00581913	Spearman correlation	18
AC015813.2	FBXO30	0.793602	0.95	0.508026	0.921985	200	0.000448973	Spearman correlation	18
AC015813.2	FKBP2	-0.337461	0.95	-0.702513	0.168183	1296	0.180698	Spearman correlation	18
AC015813.2	FRS2	0.729618	0.95	0.385828	0.895481	262	0.00171495	Spearman correlation	18
AC015813.2	FUBP3	0.845201	0.95	0.615723	0.942518	150	0.000114345	Spearman correlation	18
AC015813.2	FXYD5	-0.839009	0.95	-0.940092	-0.602331	1782	0.000137818	Spearman correlation	18
AC015813.2	FYTTD1	0.624355	0.95	0.208009	0.84916	364	0.00943325	Spearman correlation	18
AC015813.2	GDPGP1	-0.411765	0.95	-0.743721	0.0830948	1368	0.0992572	Spearman correlation	18
AC015813.2	GMCL1	0.682147	0.95	0.302343	0.875027	308	0.00394354	Spearman correlation	18
AC015813.2	GPANK1	-0.465428	0.95	-0.771992	0.0168012	1420	0.0604548	Spearman correlation	18
AC015813.2	GPKOW	-0.422085	0.95	-0.749252	0.0706773	1378	0.0906746	Spearman correlation	18
AC015813.2	HABP4	-0.488132	0.95	-0.783599	-0.0125833	1442	0.048286	Spearman correlation	18
AC015813.2	HAGHL	-0.391125	0.95	-0.732522	0.107477	1348	0.11844	Spearman correlation	18
AC015813.2	HIF1A	0.659443	0.95	0.264374	0.864994	330	0.00563272	Spearman correlation	18
AC015813.2	IGF2BP3	0.754386	0.95	0.431742	0.905882	238	0.00105368	Spearman correlation	18
AC015813.2	IKZF5	0.675955	0.95	0.291867	0.872307	314	0.00434802	Spearman correlation	18
AC015813.2	ILVBL	-0.647059	0.95	-0.859452	-0.244168	1596	0.00681824	Spearman correlation	18
AC015813.2	ITGB3	0.587203	0.95	0.151197	0.831941	400	0.0155186	Spearman correlation	18
AC015813.2	KATNAL1	0.834881	0.95	0.593475	0.938469	160	0.000155453	Spearman correlation	18
AC015813.2	KDM1A	-0.463364	0.95	-0.770927	0.0194318	1418	0.0616885	Spearman correlation	18
AC015813.2	KIAA0232	0.663571	0.95	0.271188	0.866831	326	0.00529906	Spearman correlation	18
AC015813.2	KIAA2013	-0.723426	0.95	-0.892853	-0.37461	1670	0.00192566	Spearman correlation	18
AC015813.2	KITLG	0.589267	0.95	0.15428	0.83291	398	0.0151204	Spearman correlation	18
AC015813.2	KLF9	0.521156	0.95	0.0568427	0.80012	464	0.0339393	Spearman correlation	18
AC015813.2	KLHL5	0.820433	0.95	0.562936	0.932753	174	0.000229597	Spearman correlation	18
AC015813.2	KRAS	0.682147	0.95	0.302343	0.875027	308	0.00394354	Spearman correlation	18
AC015813.2	KRT18	-0.510836	0.95	-0.795002	-0.0428128	1464	0.0379954	Spearman correlation	18
AC015813.2	LARP4	0.799794	0.95	0.520495	0.924488	194	0.000387352	Spearman correlation	18
AC015813.2	LATS1	0.605779	0.95	0.179248	0.84061	382	0.0121793	Spearman correlation	18
AC015813.2	LRCH3	0.500516	0.95	0.0289651	0.789844	484	0.0423995	Spearman correlation	18
AC015813.2	LRRC58	0.690402	0.95	0.316455	0.878634	300	0.00343305	Spearman correlation	18
AC015813.2	LTBR	-0.638803	0.95	-0.855729	-0.230888	1588	0.00770934	Spearman correlation	18
AC015813.2	LY6K	-0.448916	0.95	-0.763421	0.037661	1404	0.0708609	Spearman correlation	18
AC015813.2	MAGED1	-0.616099	0.95	-0.845374	-0.195137	1566	0.010567	Spearman correlation	18
AC015813.2	MAGEH1	-0.550052	0.95	-0.814238	-0.0971269	1502	0.0244136	Spearman correlation	18
AC015813.2	MAPK1	0.657379	0.95	0.260982	0.864074	332	0.00581913	Spearman correlation	18
AC015813.2	MAT2A	0.770898	0.95	0.463308	0.912716	222	0.00074584	Spearman correlation	18
AC015813.2	MCM9	0.682147	0.95	0.302343	0.875027	308	0.00394354	Spearman correlation	18
AC015813.2	MDFIC	0.77709	0.95	0.475351	0.915259	216	0.000650772	Spearman correlation	18
AC015813.2	MED27	-0.329205	0.95	-0.697779	0.177194	1288	0.191999	Spearman correlation	18
AC015813.2	MEX3C	0.682147	0.95	0.302343	0.875027	308	0.00394354	Spearman correlation	18
AC015813.2	MFSD12	-0.72549	0.95	-0.89373	-0.378338	1672	0.0018542	Spearman correlation	18
AC015813.2	MMS22L	0.570691	0.95	0.12684	0.824134	416	0.019071	Spearman correlation	18
AC015813.2	MOB1A	0.665635	0.95	0.274609	0.867747	324	0.00512344	Spearman correlation	18
AC015813.2	MRPL52	-0.370485	0.95	-0.721135	0.131274	1328	0.140207	Spearman correlation	18
AC015813.2	MT2A	-0.292054	0.95	-0.676065	0.216719	1252	0.248554	Spearman correlation	18
AC015813.2	MVK	-0.521156	0.95	-0.80012	-0.0568427	1474	0.0339393	Spearman correlation	18
AC015813.2	N4BP2	0.909185	0.95	0.762341	0.966996	88	1.04208e-05	Spearman correlation	18
AC015813.2	NAA50	0.785346	0.95	0.491585	0.918632	208	0.000542102	Spearman correlation	18
AC015813.2	NDUFA3	-0.422085	0.95	-0.749252	0.0706773	1378	0.0906746	Spearman correlation	18
AC015813.2	NDUFV3	-0.401445	0.95	-0.738145	0.0953605	1358	0.108481	Spearman correlation	18
AC015813.2	NENF	-0.372549	0.95	-0.722283	0.12892	1330	0.137898	Spearman correlation	18
AC015813.2	NFKBIL1	-0.463364	0.95	-0.770927	0.0194318	1418	0.0616885	Spearman correlation	18
AC015813.2	NOSIP	-0.405573	0.95	-0.740381	0.0904722	1362	0.104668	Spearman correlation	18
AC015813.2	NPAT	0.779154	0.95	0.47939	0.916104	214	0.000621128	Spearman correlation	18
AC015813.2	NUP160	0.205366	0.95	-0.302884	0.622668	770	0.420631	Spearman correlation	18
AC015813.2	PAPOLG	0.653251	0.95	0.254228	0.862229	336	0.00620806	Spearman correlation	18
AC015813.2	PAWR	0.521156	0.95	0.0568427	0.80012	464	0.0339393	Spearman correlation	18
AC015813.2	PDE10A	0.618163	0.95	0.198341	0.846323	370	0.0102851	Spearman correlation	18
AC015813.2	PDZD7	-0.488132	0.95	-0.783599	-0.0125833	1442	0.048286	Spearman correlation	18
AC015813.2	PEMT	-0.832817	0.95	-0.937656	-0.58907	1776	0.000165195	Spearman correlation	18
AC015813.2	PGAP1	0.568627	0.95	0.123832	0.823151	418	0.0195426	Spearman correlation	18
AC015813.2	PGLS	-0.539732	0.95	-0.809231	-0.0825673	1492	0.0275527	Spearman correlation	18
AC015813.2	PHF6	0.671827	0.95	0.284934	0.870487	318	0.00465172	Spearman correlation	18
AC015813.2	PIH1D1	-0.409701	0.95	-0.74261	0.08556	1366	0.101038	Spearman correlation	18
AC015813.2	PIK3C2B	0.721362	0.95	0.370893	0.891974	270	0.00200037	Spearman correlation	18
AC015813.2	PLAUR	-0.789474	0.95	-0.920311	-0.499779	1734	0.000495796	Spearman correlation	18
AC015813.2	PLEKHA1	0.638803	0.95	0.230888	0.855729	350	0.00770934	Spearman correlation	18
AC015813.2	PLEKHO1	-0.52322	0.95	-0.801139	-0.0596709	1476	0.0331996	Spearman correlation	18
AC015813.2	PLP2	-0.764706	0.95	-0.910163	-0.451379	1710	0.000847742	Spearman correlation	18
AC015813.2	PPAT	0.657379	0.95	0.260982	0.864074	332	0.00581913	Spearman correlation	18
AC015813.2	PPIB	-0.541796	0.95	-0.810236	-0.0854637	1494	0.0269199	Spearman correlation	18
AC015813.2	PRKAA1	0.828689	0.95	0.580301	0.936026	166	0.000183843	Spearman correlation	18
AC015813.2	PRKAA2	0.434469	0.95	-0.055572	0.755829	548	0.081018	Spearman correlation	18
AC015813.2	PRMT2	-0.486068	0.95	-0.782552	-0.00987764	1440	0.0492993	Spearman correlation	18
AC015813.2	PTGR1	-0.525284	0.95	-0.802156	-0.0625065	1478	0.0324526	Spearman correlation	18
AC015813.2	PTPN13	0.71517	0.95	0.359809	0.889329	276	0.00224336	Spearman correlation	18
AC015813.2	PTTG1	-0.409701	0.95	-0.74261	0.08556	1366	0.101038	Spearman correlation	18
AC015813.2	QPCTL	-0.595459	0.95	-0.835808	-0.163578	1546	0.0139643	Spearman correlation	18
AC015813.2	QSER1	0.519092	0.95	0.054022	0.7991	466	0.0347201	Spearman correlation	18
AC015813.2	RABAC1	-0.477812	0.95	-0.778348	0.00087586	1432	0.0535295	Spearman correlation	18
AC015813.2	RANGRF	-0.341589	0.95	-0.704869	0.163646	1300	0.175226	Spearman correlation	18
AC015813.2	RAPGEF6	0.667699	0.95	0.278041	0.868662	322	0.00496181	Spearman correlation	18
AC015813.2	RBL1	0.839009	0.95	0.602331	0.940092	156	0.000137818	Spearman correlation	18
AC015813.2	RCN1	-0.581011	0.95	-0.829025	-0.142001	1532	0.0167762	Spearman correlation	18
AC015813.2	REEP4	-0.572755	0.95	-0.825115	-0.129855	1524	0.018593	Spearman correlation	18
AC015813.2	RNASEH2A	-0.465428	0.95	-0.771992	0.0168012	1420	0.0604548	Spearman correlation	18
AC015813.2	RNF38	0.436533	0.95	-0.0530325	0.756919	546	0.0795005	Spearman correlation	18
AC015813.2	RPRD1A	0.603715	0.95	0.176096	0.839652	384	0.0125204	Spearman correlation	18
AC015813.2	RPUSD2	-0.496388	0.95	-0.787769	-0.0234762	1450	0.0442818	Spearman correlation	18
AC015813.2	RRN3	0.599587	0.95	0.16982	0.837733	388	0.0132263	Spearman correlation	18
AC015813.2	RUNX2	0.739938	0.95	0.404754	0.899837	252	0.00140947	Spearman correlation	18
AC015813.2	RUVBL2	-0.50258	0.95	-0.790879	-0.0317202	1456	0.0415008	Spearman correlation	18
AC015813.2	SCYL2	0.498452	0.95	0.0262171	0.788807	486	0.0433398	Spearman correlation	18
AC015813.2	SDF4	-0.655315	0.95	-0.863152	-0.2576	1604	0.00601194	Spearman correlation	18
AC015813.2	SEC23IP	0.661507	0.95	0.267776	0.865913	328	0.00545622	Spearman correlation	18
AC015813.2	SENP7	0.413829	0.95	-0.0806235	0.744831	568	0.0975089	Spearman correlation	18
AC015813.2	SERPINB6	-0.386997	0.95	-0.73026	0.112283	1344	0.122578	Spearman correlation	18
AC015813.2	SHARPIN	-0.647059	0.95	-0.859452	-0.244168	1596	0.00681824	Spearman correlation	18
AC015813.2	SHPRH	0.417957	0.95	-0.0756627	0.747045	564	0.0940458	Spearman correlation	18
AC015813.2	SIL1	-0.644995	0.95	-0.858523	-0.240834	1594	0.00703185	Spearman correlation	18
AC015813.2	SKIL	0.727554	0.95	0.382077	0.894606	264	0.0017839	Spearman correlation	18
AC015813.2	SLC25A28	-0.531476	0.95	-0.805198	-0.0710585	1484	0.0302794	Spearman correlation	18
AC015813.2	SLC25A46	0.675955	0.95	0.291867	0.872307	314	0.00434802	Spearman correlation	18
AC015813.2	SLC39A7	-0.616099	0.95	-0.845374	-0.195137	1566	0.010567	Spearman correlation	18
AC015813.2	SMAD5	0.514964	0.95	0.0484027	0.797054	470	0.0363254	Spearman correlation	18
AC015813.2	SMCHD1	0.448916	0.95	-0.037661	0.763421	534	0.0708609	Spearman correlation	18
AC015813.2	SMG1	0.601651	0.95	0.172954	0.838694	386	0.0128728	Spearman correlation	18
AC015813.2	SMIM13	0.671827	0.95	0.284934	0.870487	318	0.00465172	Spearman correlation	18
AC015813.2	SNX30	0.490196	0.95	0.015296	0.784644	494	0.0472435	Spearman correlation	18
AC015813.2	SOCS6	0.731682	0.95	0.38959	0.896355	260	0.00165045	Spearman correlation	18
AC015813.2	SPIN1	0.640867	0.95	0.234194	0.856662	348	0.00747609	Spearman correlation	18
AC015813.2	SPIN4	0.614035	0.95	0.191941	0.844424	374	0.010886	Spearman correlation	18
AC015813.2	SPRED1	0.665635	0.95	0.274609	0.867747	324	0.00512344	Spearman correlation	18
AC015813.2	SS18	0.764706	0.95	0.451379	0.910163	228	0.000847742	Spearman correlation	18
AC015813.2	SSH2	0.638803	0.95	0.230888	0.855729	350	0.00770934	Spearman correlation	18
AC015813.2	STRN	0.626419	0.95	0.21125	0.850102	362	0.00918214	Spearman correlation	18
AC015813.2	STX7	0.647059	0.95	0.244168	0.859452	342	0.00681824	Spearman correlation	18
AC015813.2	STYXL1	-0.618163	0.95	-0.846323	-0.198341	1568	0.0102851	Spearman correlation	18
AC015813.2	SURF1	-0.564499	0.95	-0.821181	-0.117841	1516	0.0205659	Spearman correlation	18
AC015813.2	SYS1	-0.680083	0.95	-0.874121	-0.298841	1628	0.00407942	Spearman correlation	18
AC015813.2	TAB3	0.510836	0.95	0.0428128	0.795002	474	0.0379954	Spearman correlation	18
AC015813.2	TACC3	-0.508772	0.95	-0.793974	-0.0400288	1462	0.0388526	Spearman correlation	18
AC015813.2	TANC1	0.566563	0.95	0.120833	0.822167	420	0.0200494	Spearman correlation	18
AC015813.2	TBC1D23	0.599587	0.95	0.16982	0.837733	388	0.0132263	Spearman correlation	18
AC015813.2	TBCEL	0.816305	0.95	0.554338	0.931109	178	0.000256406	Spearman correlation	18
AC015813.2	TCF12	0.455108	0.95	-0.0298879	0.766648	528	0.0668304	Spearman correlation	18
AC015813.2	TEAD4	-0.562436	0.95	-0.820194	-0.114858	1514	0.0210738	Spearman correlation	18
AC015813.2	TIA1	0.521156	0.95	0.0568427	0.80012	464	0.0339393	Spearman correlation	18
AC015813.2	TIMP1	-0.832817	0.95	-0.937656	-0.58907	1776	0.000165195	Spearman correlation	18
AC015813.2	TMBIM1	-0.739938	0.95	-0.899837	-0.404754	1686	0.00140947	Spearman correlation	18
AC015813.2	TMED3	-0.500516	0.95	-0.789844	-0.0289651	1454	0.0423995	Spearman correlation	18
AC015813.2	TMED7	0.688338	0.95	0.312912	0.877734	302	0.00355471	Spearman correlation	18
AC015813.2	TMED9	-0.591331	0.95	-0.833878	-0.157371	1542	0.0147206	Spearman correlation	18
AC015813.2	TMEM101	-0.616099	0.95	-0.845374	-0.195137	1566	0.010567	Spearman correlation	18
AC015813.2	TMEM147	-0.72549	0.95	-0.89373	-0.378338	1672	0.0018542	Spearman correlation	18
AC015813.2	TOPBP1	0.719298	0.95	0.367187	0.891094	272	0.00207884	Spearman correlation	18
AC015813.2	TRAPPC8	0.636739	0.95	0.227592	0.854795	352	0.00793987	Spearman correlation	18
AC015813.2	TRUB1	0.73581	0.95	0.397149	0.898099	256	0.00152986	Spearman correlation	18
AC015813.2	TSPAN4	-0.665635	0.95	-0.867747	-0.274609	1614	0.00512344	Spearman correlation	18
AC015813.2	TSR2	-0.510836	0.95	-0.795002	-0.0428128	1464	0.0379954	Spearman correlation	18
AC015813.2	TSTA3	-0.30031	0.95	-0.680949	0.208078	1260	0.235151	Spearman correlation	18
AC015813.2	TXN2	-0.391125	0.95	-0.732522	0.107477	1348	0.11844	Spearman correlation	18
AC015813.2	UBA6	0.653251	0.95	0.254228	0.862229	336	0.00620806	Spearman correlation	18
AC015813.2	UBAC1	-0.514964	0.95	-0.797054	-0.0484027	1468	0.0363254	Spearman correlation	18
AC015813.2	UBL3	0.719298	0.95	0.367187	0.891094	272	0.00207884	Spearman correlation	18
AC015813.2	UBXN2B	0.647059	0.95	0.244168	0.859452	342	0.00681824	Spearman correlation	18
AC015813.2	UHMK1	0.682147	0.95	0.302343	0.875027	308	0.00394354	Spearman correlation	18
AC015813.2	URB2	0.727554	0.95	0.382077	0.894606	264	0.0017839	Spearman correlation	18
AC015813.2	USP38	0.673891	0.95	0.288395	0.871398	316	0.00449914	Spearman correlation	18
AC015813.2	VPS54	0.558308	0.95	0.108916	0.818215	428	0.0221643	Spearman correlation	18
AC015813.2	WASL	0.824561	0.95	0.57159	0.934392	170	0.000205554	Spearman correlation	18
AC015813.2	WDR36	0.688338	0.95	0.312912	0.877734	302	0.00355471	Spearman correlation	18
AC015813.2	XBP1	-0.801858	0.95	-0.92532	-0.524678	1746	0.000367308	Spearman correlation	18
AC015813.2	XIAP	0.659443	0.95	0.264374	0.864994	330	0.00563272	Spearman correlation	18
AC015813.2	XPO1	0.609907	0.95	0.185577	0.84252	378	0.0115224	Spearman correlation	18
AC015813.2	XPO4	0.583075	0.95	0.145058	0.829998	404	0.0163345	Spearman correlation	18
AC015813.2	YAP1	0.686275	0.95	0.309379	0.876833	304	0.00368065	Spearman correlation	18
AC015813.2	YES1	0.799794	0.95	0.520495	0.924488	194	0.000387352	Spearman correlation	18
AC015813.2	YIF1A	-0.603715	0.95	-0.839652	-0.176096	1554	0.0125204	Spearman correlation	18
AC015813.2	YIPF2	-0.591331	0.95	-0.833878	-0.157371	1542	0.0147206	Spearman correlation	18
AC015813.2	YTHDF3	0.758514	0.95	0.43956	0.907598	234	0.000967794	Spearman correlation	18
AC015813.2	ZBTB26	0.700722	0.95	0.334332	0.883114	290	0.0028882	Spearman correlation	18
AC015813.2	ZDHHC21	0.737874	0.95	0.400946	0.898969	254	0.00146927	Spearman correlation	18
AC015813.2	ZFX	0.572755	0.95	0.129855	0.825115	414	0.018593	Spearman correlation	18
AC015813.2	ZNF217	0.678019	0.95	0.295349	0.873215	312	0.00421463	Spearman correlation	18
AC015813.2	ZNF28	0.568627	0.95	0.123832	0.823151	418	0.0195426	Spearman correlation	18
AC015813.2	ZNF516	0.675955	0.95	0.291867	0.872307	314	0.00434802	Spearman correlation	18
AC015813.2	ZNF678	0.649123	0.95	0.247511	0.860379	340	0.00661187	Spearman correlation	18
AC015813.2	ZXDB	0.428277	0.95	-0.0631528	0.752548	554	0.085744	Spearman correlation	18
AC015813.2	ZYG11B	0.628483	0.95	0.2145	0.851044	360	0.00892029	Spearman correlation	18
ACAP2	AEBP2	0.605779	0.95	0.179248	0.84061	382	0.0121793	Spearman correlation	18
ACAP2	AFF1	0.826625	0.95	0.575939	0.93521	168	0.000193983	Spearman correlation	18
ACAP2	AHCY	-0.791538	0.95	-0.921149	-0.503896	1736	0.000472382	Spearman correlation	18
ACAP2	AKR1A1	-0.752322	0.95	-0.905023	-0.42785	1698	0.00109909	Spearman correlation	18
ACAP2	ALDH7A1	-0.506708	0.95	-0.792944	-0.037252	1460	0.0397064	Spearman correlation	18
ACAP2	AP1S1	-0.624355	0.95	-0.84916	-0.208009	1574	0.00943325	Spearman correlation	18
ACAP2	ATAD2B	0.894737	0.95	0.727862	0.961561	102	2.03011e-05	Spearman correlation	18
ACAP2	ATF2	0.851393	0.95	0.62925	0.944933	144	9.55788e-05	Spearman correlation	18
ACAP2	AURKB	-0.547988	0.95	-0.81324	-0.0941994	1500	0.0250439	Spearman correlation	18
ACAP2	BAD	-0.721362	0.95	-0.891974	-0.370893	1668	0.00200037	Spearman correlation	18
ACAP2	BLVRA	-0.822497	0.95	-0.933573	-0.567256	1766	0.000217347	Spearman correlation	18
ACAP2	C21orf91	0.690402	0.95	0.316455	0.878634	300	0.00343305	Spearman correlation	18
ACAP2	C5orf24	0.933953	0.95	0.823454	0.976194	64	2.75281e-06	Spearman correlation	18
ACAP2	CASP7	0.727554	0.95	0.382077	0.894606	264	0.0017839	Spearman correlation	18
ACAP2	CBLB	0.667699	0.95	0.278041	0.868662	322	0.00496181	Spearman correlation	18
ACAP2	CBR3	-0.742002	0.95	-0.900705	-0.408574	1688	0.00135306	Spearman correlation	18
ACAP2	CCDC80	-0.727554	0.95	-0.894606	-0.382077	1674	0.0017839	Spearman correlation	18
ACAP2	CCNG2	0.711042	0.95	0.352476	0.88756	280	0.00241059	Spearman correlation	18
ACAP2	CD320	-0.783282	0.95	-0.91779	-0.487507	1728	0.000566955	Spearman correlation	18
ACAP2	CD81	-0.791538	0.95	-0.921149	-0.503896	1736	0.000472382	Spearman correlation	18
ACAP2	CDC73	0.649123	0.95	0.247511	0.860379	340	0.00661187	Spearman correlation	18
ACAP2	CHM	0.841073	0.95	0.60678	0.940902	154	0.000129916	Spearman correlation	18
ACAP2	CHMP2A	-0.723426	0.95	-0.892853	-0.37461	1670	0.00192566	Spearman correlation	18
ACAP2	CIB1	-0.653251	0.95	-0.862229	-0.254228	1602	0.00620806	Spearman correlation	18
ACAP2	CIITA	-0.653251	0.95	-0.862229	-0.254228	1602	0.00620806	Spearman correlation	18
ACAP2	CLIC1	-0.673891	0.95	-0.871398	-0.288395	1622	0.00449914	Spearman correlation	18
ACAP2	CLK3	-0.506708	0.95	-0.792944	-0.037252	1460	0.0397064	Spearman correlation	18
ACAP2	CMTR2	0.77709	0.95	0.475351	0.915259	216	0.000650772	Spearman correlation	18
ACAP2	CNPY3	-0.706914	0.95	-0.885785	-0.345186	1654	0.00259054	Spearman correlation	18
ACAP2	CNTNAP3	0.810114	0.95	0.541544	0.928635	184	0.000299754	Spearman correlation	18
ACAP2	COL7A1	0.663571	0.95	0.271188	0.866831	326	0.00529906	Spearman correlation	18
ACAP2	COPS6	-0.818369	0.95	-0.931932	-0.55863	1762	0.000242999	Spearman correlation	18
ACAP2	CUTA	-0.900929	0.95	-0.963897	-0.742536	1842	1.51222e-05	Spearman correlation	18
ACAP2	DAD1	-0.80805	0.95	-0.927808	-0.537307	1752	0.000314756	Spearman correlation	18
ACAP2	DAP3	-0.525284	0.95	-0.802156	-0.0625065	1478	0.0324526	Spearman correlation	18
ACAP2	DCPS	-0.744066	0.95	-0.901571	-0.412406	1690	0.00129708	Spearman correlation	18
ACAP2	DCTN4	0.785346	0.95	0.491585	0.918632	208	0.000542102	Spearman correlation	18
ACAP2	DCUN1D1	0.77709	0.95	0.475351	0.915259	216	0.000650772	Spearman correlation	18
ACAP2	DDRGK1	-0.684211	0.95	-0.875931	-0.305856	1632	0.00380781	Spearman correlation	18
ACAP2	DDX39A	-0.723426	0.95	-0.892853	-0.37461	1670	0.00192566	Spearman correlation	18
ACAP2	DEXI	-0.556244	0.95	-0.817223	-0.105957	1508	0.0226978	Spearman correlation	18
ACAP2	DHPS	-0.453044	0.95	-0.765574	0.0324855	1408	0.068162	Spearman correlation	18
ACAP2	DHRS4L2	-0.752322	0.95	-0.905023	-0.42785	1698	0.00109909	Spearman correlation	18
ACAP2	DLG1	0.892673	0.95	0.723004	0.96078	104	2.23575e-05	Spearman correlation	18
ACAP2	DMXL1	0.669763	0.95	0.281482	0.869575	320	0.00479983	Spearman correlation	18
ACAP2	DNASE1L1	-0.521156	0.95	-0.80012	-0.0568427	1474	0.0339393	Spearman correlation	18
ACAP2	DOCK7	0.770898	0.95	0.463308	0.912716	222	0.00074584	Spearman correlation	18
ACAP2	DRAP1	-0.667699	0.95	-0.868662	-0.278041	1616	0.00496181	Spearman correlation	18
ACAP2	DTWD2	0.498452	0.95	0.0262171	0.788807	486	0.0433398	Spearman correlation	18
ACAP2	EBP	-0.640867	0.95	-0.856662	-0.234194	1590	0.00747609	Spearman correlation	18
ACAP2	EFCAB14	0.832817	0.95	0.58907	0.937656	162	0.000165195	Spearman correlation	18
ACAP2	EIF2AK2	0.839009	0.95	0.602331	0.940092	156	0.000137818	Spearman correlation	18
ACAP2	EIF2B3	-0.729618	0.95	-0.895481	-0.385828	1676	0.00171495	Spearman correlation	18
ACAP2	ELF1	0.484004	0.95	0.0071789	0.781503	500	0.0503127	Spearman correlation	18
ACAP2	EMC7	-0.581011	0.95	-0.829025	-0.142001	1532	0.0167762	Spearman correlation	18
ACAP2	ERAL1	-0.822497	0.95	-0.933573	-0.567256	1766	0.000217347	Spearman correlation	18
ACAP2	ERGIC3	-0.884417	0.95	-0.957646	-0.70374	1826	3.04069e-05	Spearman correlation	18
ACAP2	ERP29	-0.50258	0.95	-0.790879	-0.0317202	1456	0.0415008	Spearman correlation	18
ACAP2	FAM135A	0.93808	0.95	0.833895	0.977712	60	2.33025e-06	Spearman correlation	18
ACAP2	FAM199X	0.855521	0.95	0.638343	0.946538	140	8.38975e-05	Spearman correlation	18
ACAP2	FAM207A	-0.744066	0.95	-0.901571	-0.412406	1690	0.00129708	Spearman correlation	18
ACAP2	FAM208B	0.824561	0.95	0.57159	0.934392	170	0.000205554	Spearman correlation	18
ACAP2	FAM3A	-0.832817	0.95	-0.937656	-0.58907	1776	0.000165195	Spearman correlation	18
ACAP2	FAM76B	0.770898	0.95	0.463308	0.912716	222	0.00074584	Spearman correlation	18
ACAP2	FAM91A1	0.925697	0.95	0.802794	0.973145	72	4.34153e-06	Spearman correlation	18
ACAP2	FARP2	0.649123	0.95	0.247511	0.860379	340	0.00661187	Spearman correlation	18
ACAP2	FBXO3	0.700722	0.95	0.334332	0.883114	290	0.0028882	Spearman correlation	18
ACAP2	FBXO30	0.760578	0.95	0.443487	0.908454	232	0.000926138	Spearman correlation	18
ACAP2	FKBP2	-0.717234	0.95	-0.890212	-0.363493	1664	0.00215982	Spearman correlation	18
ACAP2	FRS2	0.583075	0.95	0.145058	0.829998	404	0.0163345	Spearman correlation	18
ACAP2	FUBP3	0.72549	0.95	0.378338	0.89373	266	0.0018542	Spearman correlation	18
ACAP2	FXYD5	-0.661507	0.95	-0.865913	-0.267776	1610	0.00545622	Spearman correlation	18
ACAP2	FYTTD1	0.498452	0.95	0.0262171	0.788807	486	0.0433398	Spearman correlation	18
ACAP2	GDPGP1	-0.585139	0.95	-0.83097	-0.148123	1536	0.0159189	Spearman correlation	18
ACAP2	GMCL1	0.865841	0.95	0.661345	0.95053	130	5.91958e-05	Spearman correlation	18
ACAP2	GPANK1	-0.607843	0.95	-0.841565	-0.182408	1558	0.0118382	Spearman correlation	18
ACAP2	GPKOW	-0.760578	0.95	-0.908454	-0.443487	1706	0.000926138	Spearman correlation	18
ACAP2	HABP4	-0.607843	0.95	-0.841565	-0.182408	1558	0.0118382	Spearman correlation	18
ACAP2	HAGHL	-0.484004	0.95	-0.781503	-0.0071789	1438	0.0503127	Spearman correlation	18
ACAP2	HIF1A	0.667699	0.95	0.278041	0.868662	322	0.00496181	Spearman correlation	18
ACAP2	IGF2BP3	0.731682	0.95	0.38959	0.896355	260	0.00165045	Spearman correlation	18
ACAP2	IKZF5	0.855521	0.95	0.638343	0.946538	140	8.38975e-05	Spearman correlation	18
ACAP2	ILVBL	-0.748194	0.95	-0.903299	-0.420104	1694	0.00119495	Spearman correlation	18
ACAP2	ITGB3	0.591331	0.95	0.157371	0.833878	396	0.0147206	Spearman correlation	18
ACAP2	KATNAL1	0.812178	0.95	0.545795	0.929461	182	0.000285875	Spearman correlation	18
ACAP2	KDM1A	-0.74613	0.95	-0.902436	-0.416249	1692	0.00124692	Spearman correlation	18
ACAP2	KIAA0232	0.578947	0.95	0.138952	0.82805	408	0.0172084	Spearman correlation	18
ACAP2	KIAA2013	-0.614035	0.95	-0.844424	-0.191941	1564	0.010886	Spearman correlation	18
ACAP2	KITLG	0.537668	0.95	0.0796786	0.808225	448	0.0281976	Spearman correlation	18
ACAP2	KLF9	0.719298	0.95	0.367187	0.891094	272	0.00207884	Spearman correlation	18
ACAP2	KLHL5	0.750258	0.95	0.423971	0.904161	242	0.00114726	Spearman correlation	18
ACAP2	KRAS	0.698658	0.95	0.330735	0.88222	292	0.00299502	Spearman correlation	18
ACAP2	KRT18	-0.752322	0.95	-0.905023	-0.42785	1698	0.00109909	Spearman correlation	18
ACAP2	LARP4	0.675955	0.95	0.291867	0.872307	314	0.00434802	Spearman correlation	18
ACAP2	LATS1	0.775026	0.95	0.471324	0.914413	218	0.000682056	Spearman correlation	18
ACAP2	LRCH3	0.898865	0.95	0.737628	0.963119	98	1.65376e-05	Spearman correlation	18
ACAP2	LRRC58	0.801858	0.95	0.524678	0.92532	192	0.000367308	Spearman correlation	18
ACAP2	LTBR	-0.500516	0.95	-0.789844	-0.0289651	1454	0.0423995	Spearman correlation	18
ACAP2	LY6K	-0.644995	0.95	-0.858523	-0.240834	1594	0.00703185	Spearman correlation	18
ACAP2	MAGED1	-0.884417	0.95	-0.957646	-0.70374	1826	3.04069e-05	Spearman correlation	18
ACAP2	MAGEH1	-0.50258	0.95	-0.790879	-0.0317202	1456	0.0415008	Spearman correlation	18
ACAP2	MAPK1	0.651187	0.95	0.250865	0.861305	338	0.00640874	Spearman correlation	18
ACAP2	MAT2A	0.80805	0.95	0.537307	0.927808	186	0.000314756	Spearman correlation	18
ACAP2	MCM9	0.764706	0.95	0.451379	0.910163	228	0.000847742	Spearman correlation	18
ACAP2	MDFIC	0.620227	0.95	0.201555	0.84727	368	0.00999699	Spearman correlation	18
ACAP2	MED27	-0.711042	0.95	-0.88756	-0.352476	1658	0.00241059	Spearman correlation	18
ACAP2	MEX3C	0.675955	0.95	0.291867	0.872307	314	0.00434802	Spearman correlation	18
ACAP2	MFSD12	-0.616099	0.95	-0.845374	-0.195137	1566	0.010567	Spearman correlation	18
ACAP2	MMS22L	0.942208	0.95	0.844411	0.979226	56	2.10644e-06	Spearman correlation	18
ACAP2	MOB1A	0.839009	0.95	0.602331	0.940092	156	0.000137818	Spearman correlation	18
ACAP2	MRPL52	-0.455108	0.95	-0.766648	0.0298879	1410	0.0668304	Spearman correlation	18
ACAP2	MT2A	-0.424149	0.95	-0.750352	0.0681754	1380	0.088989	Spearman correlation	18
ACAP2	MVK	-0.572755	0.95	-0.825115	-0.129855	1524	0.018593	Spearman correlation	18
ACAP2	N4BP2	0.744066	0.95	0.412406	0.901571	248	0.00129708	Spearman correlation	18
ACAP2	NAA50	0.376677	0.95	-0.124195	0.724571	604	0.133395	Spearman correlation	18
ACAP2	NDUFA3	-0.690402	0.95	-0.878634	-0.316455	1638	0.00343305	Spearman correlation	18
ACAP2	NDUFV3	-0.616099	0.95	-0.845374	-0.195137	1566	0.010567	Spearman correlation	18
ACAP2	NENF	-0.640867	0.95	-0.856662	-0.234194	1590	0.00747609	Spearman correlation	18
ACAP2	NFKBIL1	-0.527348	0.95	-0.803172	-0.0653496	1480	0.0317208	Spearman correlation	18
ACAP2	NOSIP	-0.783282	0.95	-0.91779	-0.487507	1728	0.000566955	Spearman correlation	18
ACAP2	NPAT	0.607843	0.95	0.182408	0.841565	380	0.0118382	Spearman correlation	18
ACAP2	NUP160	0.616099	0.95	0.195137	0.845374	372	0.010567	Spearman correlation	18
ACAP2	PAPOLG	0.818369	0.95	0.55863	0.931932	176	0.000242999	Spearman correlation	18
ACAP2	PAWR	0.568627	0.95	0.123832	0.823151	418	0.0195426	Spearman correlation	18
ACAP2	PDE10A	0.688338	0.95	0.312912	0.877734	302	0.00355471	Spearman correlation	18
ACAP2	PDZD7	-0.519092	0.95	-0.7991	-0.054022	1472	0.0347201	Spearman correlation	18
ACAP2	PEMT	-0.783282	0.95	-0.91779	-0.487507	1728	0.000566955	Spearman correlation	18
ACAP2	PGAP1	0.927761	0.95	0.807931	0.973909	70	3.81704e-06	Spearman correlation	18
ACAP2	PGLS	-0.748194	0.95	-0.903299	-0.420104	1694	0.00119495	Spearman correlation	18
ACAP2	PHF6	0.890609	0.95	0.718163	0.959998	106	2.42413e-05	Spearman correlation	18
ACAP2	PIH1D1	-0.836945	0.95	-0.939281	-0.597896	1780	0.000145952	Spearman correlation	18
ACAP2	PIK3C2B	0.824561	0.95	0.57159	0.934392	170	0.000205554	Spearman correlation	18
ACAP2	PLAUR	-0.496388	0.95	-0.787769	-0.0234762	1450	0.0442818	Spearman correlation	18
ACAP2	PLEKHA1	0.952528	0.95	0.871035	0.982994	46	8.21394e-07	Spearman correlation	18
ACAP2	PLEKHO1	-0.717234	0.95	-0.890212	-0.363493	1664	0.00215982	Spearman correlation	18
ACAP2	PLP2	-0.805986	0.95	-0.92698	-0.533084	1750	0.000331142	Spearman correlation	18
ACAP2	PPAT	0.789474	0.95	0.499779	0.920311	204	0.000495796	Spearman correlation	18
ACAP2	PPIB	-0.692466	0.95	-0.879533	-0.32001	1640	0.00332059	Spearman correlation	18
ACAP2	PRKAA1	0.812178	0.95	0.545795	0.929461	182	0.000285875	Spearman correlation	18
ACAP2	PRKAA2	0.894737	0.95	0.727862	0.961561	102	2.03011e-05	Spearman correlation	18
ACAP2	PRMT2	-0.675955	0.95	-0.872307	-0.291867	1624	0.00434802	Spearman correlation	18
ACAP2	PTGR1	-0.71517	0.95	-0.889329	-0.359809	1662	0.00224336	Spearman correlation	18
ACAP2	PTPN13	0.727554	0.95	0.382077	0.894606	264	0.0017839	Spearman correlation	18
ACAP2	PTTG1	-0.605779	0.95	-0.84061	-0.179248	1556	0.0121793	Spearman correlation	18
ACAP2	QPCTL	-0.696594	0.95	-0.881326	-0.327149	1644	0.00310526	Spearman correlation	18
ACAP2	QSER1	0.834881	0.95	0.593475	0.938469	160	0.000155453	Spearman correlation	18
ACAP2	RABAC1	-0.739938	0.95	-0.899837	-0.404754	1686	0.00140947	Spearman correlation	18
ACAP2	RANGRF	-0.605779	0.95	-0.84061	-0.179248	1556	0.0121793	Spearman correlation	18
ACAP2	RAPGEF6	0.684211	0.95	0.305856	0.875931	306	0.00380781	Spearman correlation	18
ACAP2	RBL1	0.636739	0.95	0.227592	0.854795	352	0.00793987	Spearman correlation	18
ACAP2	RCN1	-0.673891	0.95	-0.871398	-0.288395	1622	0.00449914	Spearman correlation	18
ACAP2	REEP4	-0.721362	0.95	-0.891974	-0.370893	1668	0.00200037	Spearman correlation	18
ACAP2	RNASEH2A	-0.74613	0.95	-0.902436	-0.416249	1692	0.00124692	Spearman correlation	18
ACAP2	RNF38	0.719298	0.95	0.367187	0.891094	272	0.00207884	Spearman correlation	18
ACAP2	RPRD1A	0.843137	0.95	0.611244	0.94171	152	0.000121824	Spearman correlation	18
ACAP2	RPUSD2	-0.673891	0.95	-0.871398	-0.288395	1622	0.00449914	Spearman correlation	18
ACAP2	RRN3	0.678019	0.95	0.295349	0.873215	312	0.00421463	Spearman correlation	18
ACAP2	RUNX2	0.76677	0.95	0.455343	0.911015	226	0.000812577	Spearman correlation	18
ACAP2	RUVBL2	-0.847265	0.95	-0.943324	-0.620217	1790	0.000108292	Spearman correlation	18
ACAP2	SCYL2	0.73581	0.95	0.397149	0.898099	256	0.00152986	Spearman correlation	18
ACAP2	SDF4	-0.702786	0.95	-0.884005	-0.337939	1650	0.00278305	Spearman correlation	18
ACAP2	SEC23IP	0.47162	0.95	-0.00886898	0.775178	512	0.0569005	Spearman correlation	18
ACAP2	SENP7	0.892673	0.95	0.723004	0.96078	104	2.23575e-05	Spearman correlation	18
ACAP2	SERPINB6	-0.754386	0.95	-0.905882	-0.431742	1700	0.00105368	Spearman correlation	18
ACAP2	SHARPIN	-0.665635	0.95	-0.867747	-0.274609	1614	0.00512344	Spearman correlation	18
ACAP2	SHPRH	0.810114	0.95	0.541544	0.928635	184	0.000299754	Spearman correlation	18
ACAP2	SIL1	-0.731682	0.95	-0.896355	-0.38959	1678	0.00165045	Spearman correlation	18
ACAP2	SKIL	0.845201	0.95	0.615723	0.942518	150	0.000114345	Spearman correlation	18
ACAP2	SLC25A28	-0.494324	0.95	-0.786729	-0.0207424	1448	0.0452596	Spearman correlation	18
ACAP2	SLC25A46	0.488132	0.95	0.0125833	0.783599	496	0.048286	Spearman correlation	18
ACAP2	SLC39A7	-0.638803	0.95	-0.855729	-0.230888	1588	0.00770934	Spearman correlation	18
ACAP2	SMAD5	0.708978	0.95	0.348825	0.886673	282	0.00250044	Spearman correlation	18
ACAP2	SMCHD1	0.814241	0.95	0.550059	0.930286	180	0.000270706	Spearman correlation	18
ACAP2	SMG1	0.896801	0.95	0.732736	0.96234	100	1.83791e-05	Spearman correlation	18
ACAP2	SMIM13	0.702786	0.95	0.337939	0.884005	288	0.00278305	Spearman correlation	18
ACAP2	SNX30	0.863777	0.95	0.656713	0.949734	132	6.32768e-05	Spearman correlation	18
ACAP2	SOCS6	0.76677	0.95	0.455343	0.911015	226	0.000812577	Spearman correlation	18
ACAP2	SPIN1	0.708978	0.95	0.348825	0.886673	282	0.00250044	Spearman correlation	18
ACAP2	SPIN4	0.764706	0.95	0.451379	0.910163	228	0.000847742	Spearman correlation	18
ACAP2	SPRED1	0.659443	0.95	0.264374	0.864994	330	0.00563272	Spearman correlation	18
ACAP2	SS18	0.603715	0.95	0.176096	0.839652	384	0.0125204	Spearman correlation	18
ACAP2	SSH2	0.48194	0.95	0.00448709	0.780453	502	0.0513579	Spearman correlation	18
ACAP2	STRN	0.760578	0.95	0.443487	0.908454	232	0.000926138	Spearman correlation	18
ACAP2	STX7	0.78741	0.95	0.495676	0.919472	206	0.000518097	Spearman correlation	18
ACAP2	STYXL1	-0.739938	0.95	-0.899837	-0.404754	1686	0.00140947	Spearman correlation	18
ACAP2	SURF1	-0.692466	0.95	-0.879533	-0.32001	1640	0.00332059	Spearman correlation	18
ACAP2	SYS1	-0.719298	0.95	-0.891094	-0.367187	1666	0.00207884	Spearman correlation	18
ACAP2	TAB3	0.737874	0.95	0.400946	0.898969	254	0.00146927	Spearman correlation	18
ACAP2	TACC3	-0.603715	0.95	-0.839652	-0.176096	1554	0.0125204	Spearman correlation	18
ACAP2	TANC1	0.74613	0.95	0.416249	0.902436	246	0.00124692	Spearman correlation	18
ACAP2	TBC1D23	0.539732	0.95	0.0825673	0.809231	446	0.0275527	Spearman correlation	18
ACAP2	TBCEL	0.824561	0.95	0.57159	0.934392	170	0.000205554	Spearman correlation	18
ACAP2	TCF12	0.721362	0.95	0.370893	0.891974	270	0.00200037	Spearman correlation	18
ACAP2	TEAD4	-0.760578	0.95	-0.908454	-0.443487	1706	0.000926138	Spearman correlation	18
ACAP2	TIA1	0.706914	0.95	0.345186	0.885785	284	0.00259054	Spearman correlation	18
ACAP2	TIMP1	-0.760578	0.95	-0.908454	-0.443487	1706	0.000926138	Spearman correlation	18
ACAP2	TMBIM1	-0.486068	0.95	-0.782552	-0.00987764	1440	0.0492993	Spearman correlation	18
ACAP2	TMED3	-0.754386	0.95	-0.905882	-0.431742	1700	0.00105368	Spearman correlation	18
ACAP2	TMED7	0.73581	0.95	0.397149	0.898099	256	0.00152986	Spearman correlation	18
ACAP2	TMED9	-0.405573	0.95	-0.740381	0.0904722	1362	0.104668	Spearman correlation	18
ACAP2	TMEM101	-0.459236	0.95	-0.768791	0.0246731	1414	0.0642168	Spearman correlation	18
ACAP2	TMEM147	-0.71517	0.95	-0.889329	-0.359809	1662	0.00224336	Spearman correlation	18
ACAP2	TOPBP1	0.781218	0.95	0.483442	0.916948	212	0.000595339	Spearman correlation	18
ACAP2	TRAPPC8	0.966976	0.95	0.909131	0.988226	32	1.31363e-07	Spearman correlation	18
ACAP2	TRUB1	0.665635	0.95	0.274609	0.867747	324	0.00512344	Spearman correlation	18
ACAP2	TSPAN4	-0.583075	0.95	-0.829998	-0.145058	1534	0.0163345	Spearman correlation	18
ACAP2	TSR2	-0.830753	0.95	-0.936842	-0.584678	1774	0.000174308	Spearman correlation	18
ACAP2	TSTA3	-0.768834	0.95	-0.911866	-0.459319	1714	0.000779388	Spearman correlation	18
ACAP2	TXN2	-0.748194	0.95	-0.903299	-0.420104	1694	0.00119495	Spearman correlation	18
ACAP2	UBA6	0.529412	0.95	0.0682003	0.804186	456	0.030994	Spearman correlation	18
ACAP2	UBAC1	-0.550052	0.95	-0.814238	-0.0971269	1502	0.0244136	Spearman correlation	18
ACAP2	UBL3	0.731682	0.95	0.38959	0.896355	260	0.00165045	Spearman correlation	18
ACAP2	UBXN2B	0.810114	0.95	0.541544	0.928635	184	0.000299754	Spearman correlation	18
ACAP2	UHMK1	0.845201	0.95	0.615723	0.942518	150	0.000114345	Spearman correlation	18
ACAP2	URB2	0.475748	0.95	-0.00354705	0.777293	508	0.0546371	Spearman correlation	18
ACAP2	USP38	0.490196	0.95	0.015296	0.784644	494	0.0472435	Spearman correlation	18
ACAP2	VPS54	0.890609	0.95	0.718163	0.959998	106	2.42413e-05	Spearman correlation	18
ACAP2	WASL	0.826625	0.95	0.575939	0.93521	168	0.000193983	Spearman correlation	18
ACAP2	WDR36	0.861713	0.95	0.652098	0.948936	134	6.83772e-05	Spearman correlation	18
ACAP2	XBP1	-0.74613	0.95	-0.902436	-0.416249	1692	0.00124692	Spearman correlation	18
ACAP2	XIAP	0.839009	0.95	0.602331	0.940092	156	0.000137818	Spearman correlation	18
ACAP2	XPO1	0.845201	0.95	0.615723	0.942518	150	0.000114345	Spearman correlation	18
ACAP2	XPO4	0.537668	0.95	0.0796786	0.808225	448	0.0281976	Spearman correlation	18
ACAP2	YAP1	0.820433	0.95	0.562936	0.932753	174	0.000229597	Spearman correlation	18
ACAP2	YES1	0.845201	0.95	0.615723	0.942518	150	0.000114345	Spearman correlation	18
ACAP2	YIF1A	-0.706914	0.95	-0.885785	-0.345186	1654	0.00259054	Spearman correlation	18
ACAP2	YIPF2	-0.589267	0.95	-0.83291	-0.15428	1540	0.0151204	Spearman correlation	18
ACAP2	YTHDF3	0.719298	0.95	0.367187	0.891094	272	0.00207884	Spearman correlation	18
ACAP2	ZBTB26	0.839009	0.95	0.602331	0.940092	156	0.000137818	Spearman correlation	18
ACAP2	ZDHHC21	0.905057	0.95	0.752404	0.965449	92	1.27369e-05	Spearman correlation	18
ACAP2	ZFX	0.764706	0.95	0.451379	0.910163	228	0.000847742	Spearman correlation	18
ACAP2	ZNF217	0.795666	0.95	0.512169	0.922821	198	0.000428044	Spearman correlation	18
ACAP2	ZNF28	0.839009	0.95	0.602331	0.940092	156	0.000137818	Spearman correlation	18
ACAP2	ZNF516	0.843137	0.95	0.611244	0.94171	152	0.000121824	Spearman correlation	18
ACAP2	ZNF678	0.861713	0.95	0.652098	0.948936	134	6.83772e-05	Spearman correlation	18
ACAP2	ZXDB	0.820433	0.95	0.562936	0.932753	174	0.000229597	Spearman correlation	18
ACAP2	ZYG11B	0.865841	0.95	0.661345	0.95053	130	5.91958e-05	Spearman correlation	18
AEBP2	AFF1	0.351909	0.95	-0.152208	0.710723	628	0.161985	Spearman correlation	18
AEBP2	AHCY	-0.556244	0.95	-0.817223	-0.105957	1508	0.0226978	Spearman correlation	18
AEBP2	AKR1A1	-0.232198	0.95	-0.639621	0.277074	1194	0.361553	Spearman correlation	18
AEBP2	ALDH7A1	-0.143447	0.95	-0.581988	0.359732	1108	0.574765	Spearman correlation	18
AEBP2	AP1S1	-0.347781	0.95	-0.708387	0.156799	1306	0.167182	Spearman correlation	18
AEBP2	ATAD2B	0.566563	0.95	0.120833	0.822167	420	0.0200494	Spearman correlation	18
AEBP2	ATF2	0.263158	0.95	-0.24635	0.658703	714	0.299829	Spearman correlation	18
AEBP2	AURKB	-0.201238	0.95	-0.620024	0.30679	1164	0.430096	Spearman correlation	18
AEBP2	BAD	-0.345717	0.95	-0.707216	0.159087	1304	0.16983	Spearman correlation	18
AEBP2	BLVRA	-0.265222	0.95	-0.659957	0.244264	1226	0.295999	Spearman correlation	18
AEBP2	C21orf91	0.717234	0.95	0.363493	0.890212	274	0.00215982	Spearman correlation	18
AEBP2	C5orf24	0.568627	0.95	0.123832	0.823151	418	0.0195426	Spearman correlation	18
AEBP2	CASP7	0.529412	0.95	0.0682003	0.804186	456	0.030994	Spearman correlation	18
AEBP2	CBLB	0.442724	0.95	-0.0453756	0.760178	540	0.075102	Spearman correlation	18
AEBP2	CBR3	-0.230134	0.95	-0.638331	0.279086	1192	0.365883	Spearman correlation	18
AEBP2	CCDC80	-0.226006	0.95	-0.635744	0.283096	1188	0.374583	Spearman correlation	18
AEBP2	CCNG2	0.789474	0.95	0.499779	0.920311	204	0.000495796	Spearman correlation	18
AEBP2	CD320	-0.484004	0.95	-0.781503	-0.0071789	1438	0.0503127	Spearman correlation	18
AEBP2	CD81	-0.519092	0.95	-0.7991	-0.054022	1472	0.0347201	Spearman correlation	18
AEBP2	CDC73	0.880289	0.95	0.694206	0.956072	116	3.52673e-05	Spearman correlation	18
AEBP2	CHM	0.76677	0.95	0.455343	0.911015	226	0.000812577	Spearman correlation	18
AEBP2	CHMP2A	-0.21775	0.95	-0.630541	0.291064	1180	0.392666	Spearman correlation	18
AEBP2	CIB1	-0.195046	0.95	-0.616041	0.312617	1158	0.44448	Spearman correlation	18
AEBP2	CIITA	-0.271414	0.95	-0.663707	0.23798	1232	0.284524	Spearman correlation	18
AEBP2	CLIC1	-0.28999	0.95	-0.674839	0.218867	1250	0.251984	Spearman correlation	18
AEBP2	CLK3	-0.0835913	0.95	-0.540462	0.411349	1050	0.744016	Spearman correlation	18
AEBP2	CMTR2	0.444788	0.95	-0.0428105	0.76126	538	0.0736565	Spearman correlation	18
AEBP2	CNPY3	-0.603715	0.95	-0.839652	-0.176096	1554	0.0125204	Spearman correlation	18
AEBP2	CNTNAP3	0.327141	0.95	-0.179434	0.69659	652	0.194941	Spearman correlation	18
AEBP2	COL7A1	0.168215	0.95	-0.337433	0.598528	806	0.510255	Spearman correlation	18
AEBP2	COPS6	-0.25903	0.95	-0.656188	0.250506	1220	0.307595	Spearman correlation	18
AEBP2	CUTA	-0.434469	0.95	-0.755829	0.055572	1390	0.081018	Spearman correlation	18
AEBP2	DAD1	-0.320949	0.95	-0.693011	0.186121	1280	0.203811	Spearman correlation	18
AEBP2	DAP3	-0.0650155	0.95	-0.527105	0.426748	1032	0.799583	Spearman correlation	18
AEBP2	DCPS	-0.287926	0.95	-0.673611	0.22101	1248	0.255441	Spearman correlation	18
AEBP2	DCTN4	0.558308	0.95	0.108916	0.818215	428	0.0221643	Spearman correlation	18
AEBP2	DCUN1D1	0.789474	0.95	0.499779	0.920311	204	0.000495796	Spearman correlation	18
AEBP2	DDRGK1	-0.360165	0.95	-0.71537	0.14296	1318	0.151966	Spearman correlation	18
AEBP2	DDX39A	-0.192982	0.95	-0.614708	0.314551	1156	0.449305	Spearman correlation	18
AEBP2	DEXI	-0.0835913	0.95	-0.540462	0.411349	1050	0.744016	Spearman correlation	18
AEBP2	DHPS	-0.386997	0.95	-0.73026	0.112283	1344	0.122578	Spearman correlation	18
AEBP2	DHRS4L2	-0.116615	0.95	-0.563652	0.383258	1082	0.648664	Spearman correlation	18
AEBP2	DLG1	0.595459	0.95	0.163578	0.835808	392	0.0139643	Spearman correlation	18
AEBP2	DMXL1	0.651187	0.95	0.250865	0.861305	338	0.00640874	Spearman correlation	18
AEBP2	DNASE1L1	-0.205366	0.95	-0.622668	0.302884	1168	0.420631	Spearman correlation	18
AEBP2	DOCK7	0.692466	0.95	0.32001	0.879533	298	0.00332059	Spearman correlation	18
AEBP2	DRAP1	-0.25903	0.95	-0.656188	0.250506	1220	0.307595	Spearman correlation	18
AEBP2	DTWD2	0.630547	0.95	0.217759	0.851984	358	0.00866789	Spearman correlation	18
AEBP2	EBP	-0.226006	0.95	-0.635744	0.283096	1188	0.374583	Spearman correlation	18
AEBP2	EFCAB14	0.688338	0.95	0.312912	0.877734	302	0.00355471	Spearman correlation	18
AEBP2	EIF2AK2	0.397317	0.95	-0.100225	0.735901	584	0.112374	Spearman correlation	18
AEBP2	EIF2B3	-0.401445	0.95	-0.738145	0.0953605	1358	0.108481	Spearman correlation	18
AEBP2	ELF1	0.566563	0.95	0.120833	0.822167	420	0.0200494	Spearman correlation	18
AEBP2	EMC7	-0.172343	0.95	-0.601249	0.33366	1136	0.499828	Spearman correlation	18
AEBP2	ERAL1	-0.261094	0.95	-0.657447	0.24843	1222	0.30372	Spearman correlation	18
AEBP2	ERGIC3	-0.465428	0.95	-0.771992	0.0168012	1420	0.0604548	Spearman correlation	18
AEBP2	ERP29	-0.506708	0.95	-0.792944	-0.037252	1460	0.0397064	Spearman correlation	18
AEBP2	FAM135A	0.510836	0.95	0.0428128	0.795002	474	0.0379954	Spearman correlation	18
AEBP2	FAM199X	0.581011	0.95	0.142001	0.829025	406	0.0167762	Spearman correlation	18
AEBP2	FAM207A	-0.141383	0.95	-0.580594	0.361565	1106	0.580246	Spearman correlation	18
AEBP2	FAM208B	0.415893	0.95	-0.0781462	0.745939	566	0.0957742	Spearman correlation	18
AEBP2	FAM3A	-0.671827	0.95	-0.870487	-0.284934	1620	0.00465172	Spearman correlation	18
AEBP2	FAM76B	0.69453	0.95	0.323574	0.88043	296	0.00321692	Spearman correlation	18
AEBP2	FAM91A1	0.702786	0.95	0.337939	0.884005	288	0.00278305	Spearman correlation	18
AEBP2	FARP2	0.211558	0.95	-0.296994	0.626615	764	0.406524	Spearman correlation	18
AEBP2	FBXO3	0.589267	0.95	0.15428	0.83291	398	0.0151204	Spearman correlation	18
AEBP2	FBXO30	0.723426	0.95	0.37461	0.892853	268	0.00192566	Spearman correlation	18
AEBP2	FKBP2	-0.215686	0.95	-0.629235	0.293045	1178	0.397215	Spearman correlation	18
AEBP2	FRS2	0.632611	0.95	0.221027	0.852922	356	0.00841851	Spearman correlation	18
AEBP2	FUBP3	0.783282	0.95	0.487507	0.91779	210	0.000566955	Spearman correlation	18
AEBP2	FXYD5	-0.820433	0.95	-0.932753	-0.562936	1764	0.000229597	Spearman correlation	18
AEBP2	FYTTD1	0.791538	0.95	0.503896	0.921149	202	0.000472382	Spearman correlation	18
AEBP2	GDPGP1	-0.0361197	0.95	-0.505865	0.450148	1004	0.887906	Spearman correlation	18
AEBP2	GMCL1	0.486068	0.95	0.00987764	0.782552	498	0.0492993	Spearman correlation	18
AEBP2	GPANK1	-0.112487	0.95	-0.560791	0.386821	1078	0.660302	Spearman correlation	18
AEBP2	GPKOW	-0.294118	0.95	-0.677289	0.214566	1254	0.245188	Spearman correlation	18
AEBP2	HABP4	-0.102167	0.95	-0.553592	0.395663	1068	0.689854	Spearman correlation	18
AEBP2	HAGHL	-0.155831	0.95	-0.590304	0.348654	1120	0.542033	Spearman correlation	18
AEBP2	HIF1A	0.675955	0.95	0.291867	0.872307	314	0.00434802	Spearman correlation	18
AEBP2	IGF2BP3	0.353973	0.95	-0.149904	0.711887	626	0.159465	Spearman correlation	18
AEBP2	IKZF5	0.568627	0.95	0.123832	0.823151	418	0.0195426	Spearman correlation	18
AEBP2	ILVBL	-0.318885	0.95	-0.691814	0.18834	1278	0.206805	Spearman correlation	18
AEBP2	ITGB3	0.131063	0.95	-0.37067	0.57358	842	0.608416	Spearman correlation	18
AEBP2	KATNAL1	0.657379	0.95	0.260982	0.864074	332	0.00581913	Spearman correlation	18
AEBP2	KDM1A	-0.110423	0.95	-0.559357	0.388597	1076	0.666089	Spearman correlation	18
AEBP2	KIAA0232	0.5129	0.95	0.0456041	0.796029	472	0.037165	Spearman correlation	18
AEBP2	KIAA2013	-0.298246	0.95	-0.679731	0.210246	1258	0.238477	Spearman correlation	18
AEBP2	KITLG	0.642931	0.95	0.237509	0.857593	346	0.00724514	Spearman correlation	18
AEBP2	KLF9	0.578947	0.95	0.138952	0.82805	408	0.0172084	Spearman correlation	18
AEBP2	KLHL5	0.490196	0.95	0.015296	0.784644	494	0.0472435	Spearman correlation	18
AEBP2	KRAS	0.863777	0.95	0.656713	0.949734	132	6.32768e-05	Spearman correlation	18
AEBP2	KRT18	-0.112487	0.95	-0.560791	0.386821	1078	0.660302	Spearman correlation	18
AEBP2	LARP4	0.673891	0.95	0.288395	0.871398	316	0.00449914	Spearman correlation	18
AEBP2	LATS1	0.417957	0.95	-0.0756627	0.747045	564	0.0940458	Spearman correlation	18
AEBP2	LRCH3	0.459236	0.95	-0.0246731	0.768791	524	0.0642168	Spearman correlation	18
AEBP2	LRRC58	0.624355	0.95	0.208009	0.84916	364	0.00943325	Spearman correlation	18
AEBP2	LTBR	-0.145511	0.95	-0.583381	0.357895	1110	0.569185	Spearman correlation	18
AEBP2	LY6K	-0.0196078	0.95	-0.493466	0.463226	988	0.938969	Spearman correlation	18
AEBP2	MAGED1	-0.47162	0.95	-0.775178	0.00886898	1426	0.0569005	Spearman correlation	18
AEBP2	MAGEH1	-0.0319917	0.95	-0.502783	0.453437	1000	0.900566	Spearman correlation	18
AEBP2	MAPK1	0.48194	0.95	0.00448709	0.780453	502	0.0513579	Spearman correlation	18
AEBP2	MAT2A	0.566563	0.95	0.120833	0.822167	420	0.0200494	Spearman correlation	18
AEBP2	MCM9	0.4613	0.95	-0.0220558	0.76986	522	0.0629373	Spearman correlation	18
AEBP2	MDFIC	0.859649	0.95	0.647498	0.948138	136	7.36918e-05	Spearman correlation	18
AEBP2	MED27	-0.271414	0.95	-0.663707	0.23798	1232	0.284524	Spearman correlation	18
AEBP2	MEX3C	0.430341	0.95	-0.0606322	0.753644	552	0.0841789	Spearman correlation	18
AEBP2	MFSD12	-0.467492	0.95	-0.773056	0.0141638	1422	0.0592483	Spearman correlation	18
AEBP2	MMS22L	0.671827	0.95	0.284934	0.870487	318	0.00465172	Spearman correlation	18
AEBP2	MOB1A	0.372549	0.95	-0.12892	0.722283	608	0.137898	Spearman correlation	18
AEBP2	MRPL52	-0.106295	0.95	-0.55648	0.392137	1072	0.677878	Spearman correlation	18
AEBP2	MT2A	-0.139319	0.95	-0.579196	0.363394	1104	0.585849	Spearman correlation	18
AEBP2	MVK	-0.162023	0.95	-0.594427	0.343061	1126	0.526058	Spearman correlation	18
AEBP2	N4BP2	0.638803	0.95	0.230888	0.855729	350	0.00770934	Spearman correlation	18
AEBP2	NAA50	0.622291	0.95	0.204778	0.848215	366	0.00971	Spearman correlation	18
AEBP2	NDUFA3	-0.209494	0.95	-0.625302	0.298962	1172	0.411228	Spearman correlation	18
AEBP2	NDUFV3	-0.0278638	0.95	-0.499689	0.456713	996	0.913372	Spearman correlation	18
AEBP2	NENF	-0.364293	0.95	-0.717682	0.138302	1322	0.147172	Spearman correlation	18
AEBP2	NFKBIL1	-0.529412	0.95	-0.804186	-0.0682003	1482	0.030994	Spearman correlation	18
AEBP2	NOSIP	-0.246646	0.95	-0.648589	0.262864	1208	0.33191	Spearman correlation	18
AEBP2	NPAT	0.640867	0.95	0.234194	0.856662	348	0.00747609	Spearman correlation	18
AEBP2	NUP160	0.54386	0.95	0.0883678	0.811239	442	0.0262941	Spearman correlation	18
AEBP2	PAPOLG	0.302374	0.95	-0.205905	0.682164	676	0.23187	Spearman correlation	18
AEBP2	PAWR	0.618163	0.95	0.198341	0.846323	370	0.0102851	Spearman correlation	18
AEBP2	PDE10A	0.292054	0.95	-0.216719	0.676065	686	0.248554	Spearman correlation	18
AEBP2	PDZD7	-0.182663	0.95	-0.608009	0.324157	1146	0.47423	Spearman correlation	18
AEBP2	PEMT	-0.71517	0.95	-0.889329	-0.359809	1662	0.00224336	Spearman correlation	18
AEBP2	PGAP1	0.422085	0.95	-0.0706773	0.749252	560	0.0906746	Spearman correlation	18
AEBP2	PGLS	-0.131063	0.95	-0.57358	0.37067	1096	0.608416	Spearman correlation	18
AEBP2	PHF6	0.742002	0.95	0.408574	0.900705	250	0.00135306	Spearman correlation	18
AEBP2	PIH1D1	-0.372549	0.95	-0.722283	0.12892	1330	0.137898	Spearman correlation	18
AEBP2	PIK3C2B	0.506708	0.95	0.037252	0.792944	478	0.0397064	Spearman correlation	18
AEBP2	PLAUR	-0.335397	0.95	-0.701333	0.170444	1294	0.183481	Spearman correlation	18
AEBP2	PLEKHA1	0.484004	0.95	0.0071789	0.781503	500	0.0503127	Spearman correlation	18
AEBP2	PLEKHO1	-0.128999	0.95	-0.57217	0.37248	1094	0.614147	Spearman correlation	18
AEBP2	PLP2	-0.539732	0.95	-0.809231	-0.0825673	1492	0.0275527	Spearman correlation	18
AEBP2	PPAT	0.783282	0.95	0.487507	0.91779	210	0.000566955	Spearman correlation	18
AEBP2	PPIB	-0.153767	0.95	-0.588924	0.35051	1118	0.547404	Spearman correlation	18
AEBP2	PRKAA1	0.564499	0.95	0.117841	0.821181	422	0.0205659	Spearman correlation	18
AEBP2	PRKAA2	0.498452	0.95	0.0262171	0.788807	486	0.0433398	Spearman correlation	18
AEBP2	PRMT2	-0.0856553	0.95	-0.541932	0.409621	1052	0.737958	Spearman correlation	18
AEBP2	PTGR1	-0.250774	0.95	-0.651131	0.258763	1212	0.323708	Spearman correlation	18
AEBP2	PTPN13	0.49226	0.95	0.0180157	0.785687	492	0.0462351	Spearman correlation	18
AEBP2	PTTG1	-0.30031	0.95	-0.680949	0.208078	1260	0.235151	Spearman correlation	18
AEBP2	QPCTL	-0.190918	0.95	-0.613373	0.31648	1154	0.454234	Spearman correlation	18
AEBP2	QSER1	0.614035	0.95	0.191941	0.844424	374	0.010886	Spearman correlation	18
AEBP2	RABAC1	-0.527348	0.95	-0.803172	-0.0653496	1480	0.0317208	Spearman correlation	18
AEBP2	RANGRF	-0.246646	0.95	-0.648589	0.262864	1208	0.33191	Spearman correlation	18
AEBP2	RAPGEF6	0.589267	0.95	0.15428	0.83291	398	0.0151204	Spearman correlation	18
AEBP2	RBL1	0.647059	0.95	0.244168	0.859452	342	0.00681824	Spearman correlation	18
AEBP2	RCN1	-0.114551	0.95	-0.562223	0.385041	1080	0.654485	Spearman correlation	18
AEBP2	REEP4	-0.215686	0.95	-0.629235	0.293045	1178	0.397215	Spearman correlation	18
AEBP2	RNASEH2A	-0.356037	0.95	-0.71305	0.147595	1314	0.156947	Spearman correlation	18
AEBP2	RNF38	0.657379	0.95	0.260982	0.864074	332	0.00581913	Spearman correlation	18
AEBP2	RPRD1A	0.737874	0.95	0.400946	0.898969	254	0.00146927	Spearman correlation	18
AEBP2	RPUSD2	-0.192982	0.95	-0.614708	0.314551	1156	0.449305	Spearman correlation	18
AEBP2	RRN3	0.362229	0.95	-0.140634	0.716527	618	0.149537	Spearman correlation	18
AEBP2	RUNX2	0.634675	0.95	0.224305	0.853859	354	0.00817473	Spearman correlation	18
AEBP2	RUVBL2	-0.380805	0.95	-0.726853	0.119447	1338	0.128962	Spearman correlation	18
AEBP2	SCYL2	0.731682	0.95	0.38959	0.896355	260	0.00165045	Spearman correlation	18
AEBP2	SDF4	-0.302374	0.95	-0.682164	0.205905	1262	0.23187	Spearman correlation	18
AEBP2	SEC23IP	0.665635	0.95	0.274609	0.867747	324	0.00512344	Spearman correlation	18
AEBP2	SENP7	0.339525	0.95	-0.165917	0.703692	640	0.177949	Spearman correlation	18
AEBP2	SERPINB6	-0.205366	0.95	-0.622668	0.302884	1168	0.420631	Spearman correlation	18
AEBP2	SHARPIN	-0.644995	0.95	-0.858523	-0.240834	1594	0.00703185	Spearman correlation	18
AEBP2	SHPRH	0.438596	0.95	-0.0504866	0.758007	544	0.0779966	Spearman correlation	18
AEBP2	SIL1	-0.22807	0.95	-0.637039	0.281093	1190	0.370226	Spearman correlation	18
AEBP2	SKIL	0.457172	0.95	-0.0272838	0.76772	526	0.0655489	Spearman correlation	18
AEBP2	SLC25A28	-0.122807	0.95	-0.567923	0.377886	1088	0.631286	Spearman correlation	18
AEBP2	SLC25A46	0.841073	0.95	0.60678	0.940902	154	0.000129916	Spearman correlation	18
AEBP2	SLC39A7	-0.203302	0.95	-0.621347	0.30484	1166	0.425418	Spearman correlation	18
AEBP2	SMAD5	0.622291	0.95	0.204778	0.848215	366	0.00971	Spearman correlation	18
AEBP2	SMCHD1	0.55418	0.95	0.103006	0.816229	432	0.0232584	Spearman correlation	18
AEBP2	SMG1	0.504644	0.95	0.0344825	0.791912	480	0.0405806	Spearman correlation	18
AEBP2	SMIM13	0.605779	0.95	0.179248	0.84061	382	0.0121793	Spearman correlation	18
AEBP2	SNX30	0.578947	0.95	0.138952	0.82805	408	0.0172084	Spearman correlation	18
AEBP2	SOCS6	0.754386	0.95	0.431742	0.905882	238	0.00105368	Spearman correlation	18
AEBP2	SPIN1	0.791538	0.95	0.503896	0.921149	202	0.000472382	Spearman correlation	18
AEBP2	SPIN4	0.616099	0.95	0.195137	0.845374	372	0.010567	Spearman correlation	18
AEBP2	SPRED1	0.77709	0.95	0.475351	0.915259	216	0.000650772	Spearman correlation	18
AEBP2	SS18	0.754386	0.95	0.431742	0.905882	238	0.00105368	Spearman correlation	18
AEBP2	SSH2	0.339525	0.95	-0.165917	0.703692	640	0.177949	Spearman correlation	18
AEBP2	STRN	0.285862	0.95	-0.223149	0.67238	692	0.258974	Spearman correlation	18
AEBP2	STX7	0.583075	0.95	0.145058	0.829998	404	0.0163345	Spearman correlation	18
AEBP2	STYXL1	-0.634675	0.95	-0.853859	-0.224305	1584	0.00817473	Spearman correlation	18
AEBP2	SURF1	-0.147575	0.95	-0.58477	0.356055	1112	0.563786	Spearman correlation	18
AEBP2	SYS1	-0.341589	0.95	-0.704869	0.163646	1300	0.175226	Spearman correlation	18
AEBP2	TAB3	0.603715	0.95	0.176096	0.839652	384	0.0125204	Spearman correlation	18
AEBP2	TACC3	-0.0877193	0.95	-0.543399	0.407889	1054	0.731862	Spearman correlation	18
AEBP2	TANC1	0.256966	0.95	-0.252578	0.654927	720	0.311554	Spearman correlation	18
AEBP2	TBC1D23	0.915377	0.95	0.777378	0.96931	82	7.4948e-06	Spearman correlation	18
AEBP2	TBCEL	0.708978	0.95	0.348825	0.886673	282	0.00250044	Spearman correlation	18
AEBP2	TCF12	0.655315	0.95	0.2576	0.863152	334	0.00601194	Spearman correlation	18
AEBP2	TEAD4	-0.53354	0.95	-0.806209	-0.0739242	1486	0.0295797	Spearman correlation	18
AEBP2	TIA1	0.275542	0.95	-0.233767	0.666196	702	0.277052	Spearman correlation	18
AEBP2	TIMP1	-0.675955	0.95	-0.872307	-0.291867	1624	0.00434802	Spearman correlation	18
AEBP2	TMBIM1	-0.438596	0.95	-0.758007	0.0504866	1394	0.0779966	Spearman correlation	18
AEBP2	TMED3	-0.242518	0.95	-0.646038	0.266947	1204	0.340275	Spearman correlation	18
AEBP2	TMED7	0.671827	0.95	0.284934	0.870487	318	0.00465172	Spearman correlation	18
AEBP2	TMED9	-0.0815273	0.95	-0.538989	0.413074	1048	0.750113	Spearman correlation	18
AEBP2	TMEM101	-0.0629515	0.95	-0.525607	0.428442	1030	0.805815	Spearman correlation	18
AEBP2	TMEM147	-0.508772	0.95	-0.793974	-0.0400288	1462	0.0388526	Spearman correlation	18
AEBP2	TOPBP1	0.636739	0.95	0.227592	0.854795	352	0.00793987	Spearman correlation	18
AEBP2	TRAPPC8	0.700722	0.95	0.334332	0.883114	290	0.0028882	Spearman correlation	18
AEBP2	TRUB1	0.799794	0.95	0.520495	0.924488	194	0.000387352	Spearman correlation	18
AEBP2	TSPAN4	-0.215686	0.95	-0.629235	0.293045	1178	0.397215	Spearman correlation	18
AEBP2	TSR2	-0.372549	0.95	-0.722283	0.12892	1330	0.137898	Spearman correlation	18
AEBP2	TSTA3	-0.240454	0.95	-0.644759	0.268981	1202	0.344465	Spearman correlation	18
AEBP2	TXN2	-0.242518	0.95	-0.646038	0.266947	1204	0.340275	Spearman correlation	18
AEBP2	UBA6	0.869969	0.95	0.670654	0.952119	126	5.13268e-05	Spearman correlation	18
AEBP2	UBAC1	-0.195046	0.95	-0.616041	0.312617	1158	0.44448	Spearman correlation	18
AEBP2	UBL3	0.587203	0.95	0.151197	0.831941	400	0.0155186	Spearman correlation	18
AEBP2	UBXN2B	0.675955	0.95	0.291867	0.872307	314	0.00434802	Spearman correlation	18
AEBP2	UHMK1	0.818369	0.95	0.55863	0.931932	176	0.000242999	Spearman correlation	18
AEBP2	URB2	0.628483	0.95	0.2145	0.851044	360	0.00892029	Spearman correlation	18
AEBP2	USP38	0.659443	0.95	0.264374	0.864994	330	0.00563272	Spearman correlation	18
AEBP2	VPS54	0.506708	0.95	0.037252	0.792944	478	0.0397064	Spearman correlation	18
AEBP2	WASL	0.599587	0.95	0.16982	0.837733	388	0.0132263	Spearman correlation	18
AEBP2	WDR36	0.772962	0.95	0.46731	0.913565	220	0.000714104	Spearman correlation	18
AEBP2	XBP1	-0.475748	0.95	-0.777293	0.00354705	1430	0.0546371	Spearman correlation	18
AEBP2	XIAP	0.556244	0.95	0.105957	0.817223	430	0.0226978	Spearman correlation	18
AEBP2	XPO1	0.467492	0.95	-0.0141638	0.773056	516	0.0592483	Spearman correlation	18
AEBP2	XPO4	0.708978	0.95	0.348825	0.886673	282	0.00250044	Spearman correlation	18
AEBP2	YAP1	0.79773	0.95	0.516325	0.923655	196	0.000406841	Spearman correlation	18
AEBP2	YES1	0.708978	0.95	0.348825	0.886673	282	0.00250044	Spearman correlation	18
AEBP2	YIF1A	-0.306502	0.95	-0.684589	0.201544	1266	0.225425	Spearman correlation	18
AEBP2	YIPF2	-0.157895	0.95	-0.591681	0.346794	1122	0.536629	Spearman correlation	18
AEBP2	YTHDF3	0.772962	0.95	0.46731	0.913565	220	0.000714104	Spearman correlation	18
AEBP2	ZBTB26	0.599587	0.95	0.16982	0.837733	388	0.0132263	Spearman correlation	18
AEBP2	ZDHHC21	0.622291	0.95	0.204778	0.848215	366	0.00971	Spearman correlation	18
AEBP2	ZFX	0.824561	0.95	0.57159	0.934392	170	0.000205554	Spearman correlation	18
AEBP2	ZNF217	0.446852	0.95	-0.040239	0.762341	536	0.0722507	Spearman correlation	18
AEBP2	ZNF28	0.657379	0.95	0.260982	0.864074	332	0.00581913	Spearman correlation	18
AEBP2	ZNF516	0.527348	0.95	0.0653496	0.803172	458	0.0317208	Spearman correlation	18
AEBP2	ZNF678	0.73581	0.95	0.397149	0.898099	256	0.00152986	Spearman correlation	18
AEBP2	ZXDB	0.467492	0.95	-0.0141638	0.773056	516	0.0592483	Spearman correlation	18
AEBP2	ZYG11B	0.620227	0.95	0.201555	0.84727	368	0.00999699	Spearman correlation	18
AFF1	AHCY	-0.69453	0.95	-0.88043	-0.323574	1642	0.00321692	Spearman correlation	18
AFF1	AKR1A1	-0.859649	0.95	-0.948138	-0.647498	1802	7.36918e-05	Spearman correlation	18
AFF1	ALDH7A1	-0.772962	0.95	-0.913565	-0.46731	1718	0.000714104	Spearman correlation	18
AFF1	AP1S1	-0.754386	0.95	-0.905882	-0.431742	1700	0.00105368	Spearman correlation	18
AFF1	ATAD2B	0.80805	0.95	0.537307	0.927808	186	0.000314756	Spearman correlation	18
AFF1	ATF2	0.867905	0.95	0.665992	0.951325	128	5.56218e-05	Spearman correlation	18
AFF1	AURKB	-0.713106	0.95	-0.888445	-0.356137	1660	0.00232488	Spearman correlation	18
AFF1	BAD	-0.638803	0.95	-0.855729	-0.230888	1588	0.00770934	Spearman correlation	18
AFF1	BLVRA	-0.907121	0.95	-0.966223	-0.757364	1848	1.16387e-05	Spearman correlation	18
AFF1	C21orf91	0.578947	0.95	0.138952	0.82805	408	0.0172084	Spearman correlation	18
AFF1	C5orf24	0.886481	0.95	0.708531	0.958431	110	2.82033e-05	Spearman correlation	18
AFF1	CASP7	0.638803	0.95	0.230888	0.855729	350	0.00770934	Spearman correlation	18
AFF1	CBLB	0.729618	0.95	0.385828	0.895481	262	0.00171495	Spearman correlation	18
AFF1	CBR3	-0.810114	0.95	-0.928635	-0.541544	1754	0.000299754	Spearman correlation	18
AFF1	CCDC80	-0.863777	0.95	-0.949734	-0.656713	1806	6.32768e-05	Spearman correlation	18
AFF1	CCNG2	0.607843	0.95	0.182408	0.841565	380	0.0118382	Spearman correlation	18
AFF1	CD320	-0.770898	0.95	-0.912716	-0.463308	1716	0.00074584	Spearman correlation	18
AFF1	CD81	-0.847265	0.95	-0.943324	-0.620217	1790	0.000108292	Spearman correlation	18
AFF1	CDC73	0.52322	0.95	0.0596709	0.801139	462	0.0331996	Spearman correlation	18
AFF1	CHM	0.789474	0.95	0.499779	0.920311	204	0.000495796	Spearman correlation	18
AFF1	CHMP2A	-0.785346	0.95	-0.918632	-0.491585	1730	0.000542102	Spearman correlation	18
AFF1	CIB1	-0.857585	0.95	-0.947338	-0.642913	1800	7.89397e-05	Spearman correlation	18
AFF1	CIITA	-0.886481	0.95	-0.958431	-0.708531	1828	2.82033e-05	Spearman correlation	18
AFF1	CLIC1	-0.764706	0.95	-0.910163	-0.451379	1710	0.000847742	Spearman correlation	18
AFF1	CLK3	-0.688338	0.95	-0.877734	-0.312912	1636	0.00355471	Spearman correlation	18
AFF1	CMTR2	0.863777	0.95	0.656713	0.949734	132	6.32768e-05	Spearman correlation	18
AFF1	CNPY3	-0.622291	0.95	-0.848215	-0.204778	1572	0.00971	Spearman correlation	18
AFF1	CNTNAP3	0.898865	0.95	0.737628	0.963119	98	1.65376e-05	Spearman correlation	18
AFF1	COL7A1	0.859649	0.95	0.647498	0.948138	136	7.36918e-05	Spearman correlation	18
AFF1	COPS6	-0.927761	0.95	-0.973909	-0.807931	1868	3.81704e-06	Spearman correlation	18
AFF1	CUTA	-0.834881	0.95	-0.938469	-0.593475	1778	0.000155453	Spearman correlation	18
AFF1	DAD1	-0.936017	0.95	-0.976954	-0.828665	1876	2.50774e-06	Spearman correlation	18
AFF1	DAP3	-0.834881	0.95	-0.938469	-0.593475	1778	0.000155453	Spearman correlation	18
AFF1	DCPS	-0.775026	0.95	-0.914413	-0.471324	1720	0.000682056	Spearman correlation	18
AFF1	DCTN4	0.69453	0.95	0.323574	0.88043	296	0.00321692	Spearman correlation	18
AFF1	DCUN1D1	0.498452	0.95	0.0262171	0.788807	486	0.0433398	Spearman correlation	18
AFF1	DDRGK1	-0.739938	0.95	-0.899837	-0.404754	1686	0.00140947	Spearman correlation	18
AFF1	DDX39A	-0.760578	0.95	-0.908454	-0.443487	1706	0.000926138	Spearman correlation	18
AFF1	DEXI	-0.859649	0.95	-0.948138	-0.647498	1802	7.36918e-05	Spearman correlation	18
AFF1	DHPS	-0.671827	0.95	-0.870487	-0.284934	1620	0.00465172	Spearman correlation	18
AFF1	DHRS4L2	-0.882353	0.95	-0.956859	-0.698965	1824	3.28775e-05	Spearman correlation	18
AFF1	DLG1	0.890609	0.95	0.718163	0.959998	106	2.42413e-05	Spearman correlation	18
AFF1	DMXL1	0.597523	0.95	0.166695	0.836772	390	0.0135922	Spearman correlation	18
AFF1	DNASE1L1	-0.820433	0.95	-0.932753	-0.562936	1764	0.000229597	Spearman correlation	18
AFF1	DOCK7	0.690402	0.95	0.316455	0.878634	300	0.00343305	Spearman correlation	18
AFF1	DRAP1	-0.768834	0.95	-0.911866	-0.459319	1714	0.000779388	Spearman correlation	18
AFF1	DTWD2	0.486068	0.95	0.00987764	0.782552	498	0.0492993	Spearman correlation	18
AFF1	EBP	-0.874097	0.95	-0.953703	-0.680027	1816	4.41242e-05	Spearman correlation	18
AFF1	EFCAB14	0.748194	0.95	0.420104	0.903299	244	0.00119495	Spearman correlation	18
AFF1	EIF2AK2	0.921569	0.95	0.792574	0.971614	76	5.38831e-06	Spearman correlation	18
AFF1	EIF2B3	-0.708978	0.95	-0.886673	-0.348825	1656	0.00250044	Spearman correlation	18
AFF1	ELF1	0.603715	0.95	0.176096	0.839652	384	0.0125204	Spearman correlation	18
AFF1	EMC7	-0.861713	0.95	-0.948936	-0.652098	1804	6.83772e-05	Spearman correlation	18
AFF1	ERAL1	-0.810114	0.95	-0.928635	-0.541544	1754	0.000299754	Spearman correlation	18
AFF1	ERGIC3	-0.917441	0.95	-0.970079	-0.782425	1858	6.84698e-06	Spearman correlation	18
AFF1	ERP29	-0.622291	0.95	-0.848215	-0.204778	1572	0.00971	Spearman correlation	18
AFF1	FAM135A	0.855521	0.95	0.638343	0.946538	140	8.38975e-05	Spearman correlation	18
AFF1	FAM199X	0.878225	0.95	0.689463	0.955284	118	3.80922e-05	Spearman correlation	18
AFF1	FAM207A	-0.768834	0.95	-0.911866	-0.459319	1714	0.000779388	Spearman correlation	18
AFF1	FAM208B	0.803922	0.95	0.528874	0.92615	190	0.000348836	Spearman correlation	18
AFF1	FAM3A	-0.77709	0.95	-0.915259	-0.475351	1722	0.000650772	Spearman correlation	18
AFF1	FAM76B	0.611971	0.95	0.188755	0.843473	376	0.0112036	Spearman correlation	18
AFF1	FAM91A1	0.820433	0.95	0.562936	0.932753	174	0.000229597	Spearman correlation	18
AFF1	FARP2	0.915377	0.95	0.777378	0.96931	82	7.4948e-06	Spearman correlation	18
AFF1	FBXO3	0.622291	0.95	0.204778	0.848215	366	0.00971	Spearman correlation	18
AFF1	FBXO30	0.713106	0.95	0.356137	0.888445	278	0.00232488	Spearman correlation	18
AFF1	FKBP2	-0.717234	0.95	-0.890212	-0.363493	1664	0.00215982	Spearman correlation	18
AFF1	FRS2	0.496388	0.95	0.0234762	0.787769	488	0.0442818	Spearman correlation	18
AFF1	FUBP3	0.638803	0.95	0.230888	0.855729	350	0.00770934	Spearman correlation	18
AFF1	FXYD5	-0.568627	0.95	-0.823151	-0.123832	1520	0.0195426	Spearman correlation	18
AFF1	FYTTD1	0.331269	0.95	-0.174949	0.698965	648	0.189114	Spearman correlation	18
AFF1	GDPGP1	-0.737874	0.95	-0.898969	-0.400946	1684	0.00146927	Spearman correlation	18
AFF1	GMCL1	0.892673	0.95	0.723004	0.96078	104	2.23575e-05	Spearman correlation	18
AFF1	GPANK1	-0.78741	0.95	-0.919472	-0.495676	1732	0.000518097	Spearman correlation	18
AFF1	GPKOW	-0.686275	0.95	-0.876833	-0.309379	1634	0.00368065	Spearman correlation	18
AFF1	HABP4	-0.828689	0.95	-0.936026	-0.580301	1772	0.000183843	Spearman correlation	18
AFF1	HAGHL	-0.698658	0.95	-0.88222	-0.330735	1646	0.00299502	Spearman correlation	18
AFF1	HIF1A	0.591331	0.95	0.157371	0.833878	396	0.0147206	Spearman correlation	18
AFF1	IGF2BP3	0.890609	0.95	0.718163	0.959998	106	2.42413e-05	Spearman correlation	18
AFF1	IKZF5	0.744066	0.95	0.412406	0.901571	248	0.00129708	Spearman correlation	18
AFF1	ILVBL	-0.874097	0.95	-0.953703	-0.680027	1816	4.41242e-05	Spearman correlation	18
AFF1	ITGB3	0.863777	0.95	0.656713	0.949734	132	6.32768e-05	Spearman correlation	18
AFF1	KATNAL1	0.841073	0.95	0.60678	0.940902	154	0.000129916	Spearman correlation	18
AFF1	KDM1A	-0.861713	0.95	-0.948936	-0.652098	1804	6.83772e-05	Spearman correlation	18
AFF1	KIAA0232	0.680083	0.95	0.298841	0.874121	310	0.00407942	Spearman correlation	18
AFF1	KIAA2013	-0.847265	0.95	-0.943324	-0.620217	1790	0.000108292	Spearman correlation	18
AFF1	KITLG	0.384933	0.95	-0.114677	0.729126	596	0.1247	Spearman correlation	18
AFF1	KLF9	0.545924	0.95	0.0912797	0.81224	440	0.0256658	Spearman correlation	18
AFF1	KLHL5	0.874097	0.95	0.680027	0.953703	122	4.41242e-05	Spearman correlation	18
AFF1	KRAS	0.510836	0.95	0.0428128	0.795002	474	0.0379954	Spearman correlation	18
AFF1	KRT18	-0.859649	0.95	-0.948138	-0.647498	1802	7.36918e-05	Spearman correlation	18
AFF1	LARP4	0.731682	0.95	0.38959	0.896355	260	0.00165045	Spearman correlation	18
AFF1	LATS1	0.884417	0.95	0.70374	0.957646	112	3.04069e-05	Spearman correlation	18
AFF1	LRCH3	0.847265	0.95	0.620217	0.943324	148	0.000108292	Spearman correlation	18
AFF1	LRRC58	0.857585	0.95	0.642913	0.947338	138	7.89397e-05	Spearman correlation	18
AFF1	LTBR	-0.785346	0.95	-0.918632	-0.491585	1730	0.000542102	Spearman correlation	18
AFF1	LY6K	-0.882353	0.95	-0.956859	-0.698965	1824	3.28775e-05	Spearman correlation	18
AFF1	MAGED1	-0.859649	0.95	-0.948138	-0.647498	1802	7.36918e-05	Spearman correlation	18
AFF1	MAGEH1	-0.869969	0.95	-0.952119	-0.670654	1812	5.13268e-05	Spearman correlation	18
AFF1	MAPK1	0.758514	0.95	0.43956	0.907598	234	0.000967794	Spearman correlation	18
AFF1	MAT2A	0.849329	0.95	0.624726	0.944129	146	0.000101841	Spearman correlation	18
AFF1	MCM9	0.857585	0.95	0.642913	0.947338	138	7.89397e-05	Spearman correlation	18
AFF1	MDFIC	0.517028	0.95	0.0512087	0.798078	468	0.035506	Spearman correlation	18
AFF1	MED27	-0.70485	0.95	-0.884896	-0.341557	1652	0.00268492	Spearman correlation	18
AFF1	MEX3C	0.859649	0.95	0.647498	0.948138	136	7.36918e-05	Spearman correlation	18
AFF1	MFSD12	-0.690402	0.95	-0.878634	-0.316455	1638	0.00343305	Spearman correlation	18
AFF1	MMS22L	0.789474	0.95	0.499779	0.920311	204	0.000495796	Spearman correlation	18
AFF1	MOB1A	0.905057	0.95	0.752404	0.965449	92	1.27369e-05	Spearman correlation	18
AFF1	MRPL52	-0.729618	0.95	-0.895481	-0.385828	1676	0.00171495	Spearman correlation	18
AFF1	MT2A	-0.545924	0.95	-0.81224	-0.0912797	1498	0.0256658	Spearman correlation	18
AFF1	MVK	-0.750258	0.95	-0.904161	-0.423971	1696	0.00114726	Spearman correlation	18
AFF1	N4BP2	0.781218	0.95	0.483442	0.916948	212	0.000595339	Spearman correlation	18
AFF1	NAA50	0.358101	0.95	-0.14528	0.714211	622	0.154466	Spearman correlation	18
AFF1	NDUFA3	-0.839009	0.95	-0.940092	-0.602331	1782	0.000137818	Spearman correlation	18
AFF1	NDUFV3	-0.818369	0.95	-0.931932	-0.55863	1762	0.000242999	Spearman correlation	18
AFF1	NENF	-0.721362	0.95	-0.891974	-0.370893	1668	0.00200037	Spearman correlation	18
AFF1	NFKBIL1	-0.48194	0.95	-0.780453	-0.00448709	1436	0.0513579	Spearman correlation	18
AFF1	NOSIP	-0.793602	0.95	-0.921985	-0.508026	1738	0.000448973	Spearman correlation	18
AFF1	NPAT	0.566563	0.95	0.120833	0.822167	420	0.0200494	Spearman correlation	18
AFF1	NUP160	0.366357	0.95	-0.135965	0.718835	614	0.144815	Spearman correlation	18
AFF1	PAPOLG	0.936017	0.95	0.828665	0.976954	62	2.50774e-06	Spearman correlation	18
AFF1	PAWR	0.486068	0.95	0.00987764	0.782552	498	0.0492993	Spearman correlation	18
AFF1	PDE10A	0.909185	0.95	0.762341	0.966996	88	1.04208e-05	Spearman correlation	18
AFF1	PDZD7	-0.832817	0.95	-0.937656	-0.58907	1776	0.000165195	Spearman correlation	18
AFF1	PEMT	-0.75645	0.95	-0.906741	-0.435645	1702	0.0010109	Spearman correlation	18
AFF1	PGAP1	0.927761	0.95	0.807931	0.973909	70	3.81704e-06	Spearman correlation	18
AFF1	PGLS	-0.896801	0.95	-0.96234	-0.732736	1838	1.83791e-05	Spearman correlation	18
AFF1	PHF6	0.614035	0.95	0.191941	0.844424	374	0.010886	Spearman correlation	18
AFF1	PIH1D1	-0.803922	0.95	-0.92615	-0.528874	1748	0.000348836	Spearman correlation	18
AFF1	PIK3C2B	0.880289	0.95	0.694206	0.956072	116	3.52673e-05	Spearman correlation	18
AFF1	PLAUR	-0.770898	0.95	-0.912716	-0.463308	1716	0.00074584	Spearman correlation	18
AFF1	PLEKHA1	0.878225	0.95	0.689463	0.955284	118	3.80922e-05	Spearman correlation	18
AFF1	PLEKHO1	-0.900929	0.95	-0.963897	-0.742536	1842	1.51222e-05	Spearman correlation	18
AFF1	PLP2	-0.805986	0.95	-0.92698	-0.533084	1750	0.000331142	Spearman correlation	18
AFF1	PPAT	0.632611	0.95	0.221027	0.852922	356	0.00841851	Spearman correlation	18
AFF1	PPIB	-0.894737	0.95	-0.961561	-0.727862	1836	2.03011e-05	Spearman correlation	18
AFF1	PRKAA1	0.884417	0.95	0.70374	0.957646	112	3.04069e-05	Spearman correlation	18
AFF1	PRKAA2	0.801858	0.95	0.524678	0.92532	192	0.000367308	Spearman correlation	18
AFF1	PRMT2	-0.911249	0.95	-0.967769	-0.767336	1852	9.50006e-06	Spearman correlation	18
AFF1	PTGR1	-0.851393	0.95	-0.944933	-0.62925	1794	9.55788e-05	Spearman correlation	18
AFF1	PTPN13	0.876161	0.95	0.684737	0.954494	120	4.08451e-05	Spearman correlation	18
AFF1	PTTG1	-0.719298	0.95	-0.891094	-0.367187	1666	0.00207884	Spearman correlation	18
AFF1	QPCTL	-0.892673	0.95	-0.96078	-0.723004	1834	2.23575e-05	Spearman correlation	18
AFF1	QSER1	0.76677	0.95	0.455343	0.911015	226	0.000812577	Spearman correlation	18
AFF1	RABAC1	-0.667699	0.95	-0.868662	-0.278041	1616	0.00496181	Spearman correlation	18
AFF1	RANGRF	-0.748194	0.95	-0.903299	-0.420104	1694	0.00119495	Spearman correlation	18
AFF1	RAPGEF6	0.642931	0.95	0.237509	0.857593	346	0.00724514	Spearman correlation	18
AFF1	RBL1	0.719298	0.95	0.367187	0.891094	272	0.00207884	Spearman correlation	18
AFF1	RCN1	-0.898865	0.95	-0.963119	-0.737628	1840	1.65376e-05	Spearman correlation	18
AFF1	REEP4	-0.905057	0.95	-0.965449	-0.752404	1846	1.27369e-05	Spearman correlation	18
AFF1	RNASEH2A	-0.73581	0.95	-0.898099	-0.397149	1682	0.00152986	Spearman correlation	18
AFF1	RNF38	0.620227	0.95	0.201555	0.84727	368	0.00999699	Spearman correlation	18
AFF1	RPRD1A	0.657379	0.95	0.260982	0.864074	332	0.00581913	Spearman correlation	18
AFF1	RPUSD2	-0.836945	0.95	-0.939281	-0.597896	1780	0.000145952	Spearman correlation	18
AFF1	RRN3	0.851393	0.95	0.62925	0.944933	144	9.55788e-05	Spearman correlation	18
AFF1	RUNX2	0.750258	0.95	0.423971	0.904161	242	0.00114726	Spearman correlation	18
AFF1	RUVBL2	-0.843137	0.95	-0.94171	-0.611244	1786	0.000121824	Spearman correlation	18
AFF1	SCYL2	0.510836	0.95	0.0428128	0.795002	474	0.0379954	Spearman correlation	18
AFF1	SDF4	-0.812178	0.95	-0.929461	-0.545795	1756	0.000285875	Spearman correlation	18
AFF1	SEC23IP	0.294118	0.95	-0.214566	0.677289	684	0.245188	Spearman correlation	18
AFF1	SENP7	0.832817	0.95	0.58907	0.937656	162	0.000165195	Spearman correlation	18
AFF1	SERPINB6	-0.816305	0.95	-0.931109	-0.554338	1760	0.000256406	Spearman correlation	18
AFF1	SHARPIN	-0.618163	0.95	-0.846323	-0.198341	1568	0.0102851	Spearman correlation	18
AFF1	SHPRH	0.71517	0.95	0.359809	0.889329	276	0.00224336	Spearman correlation	18
AFF1	SIL1	-0.915377	0.95	-0.96931	-0.777378	1856	7.4948e-06	Spearman correlation	18
AFF1	SKIL	0.900929	0.95	0.742536	0.963897	96	1.51222e-05	Spearman correlation	18
AFF1	SLC25A28	-0.857585	0.95	-0.947338	-0.642913	1800	7.89397e-05	Spearman correlation	18
AFF1	SLC25A46	0.308566	0.95	-0.199356	0.685799	670	0.222236	Spearman correlation	18
AFF1	SLC39A7	-0.805986	0.95	-0.92698	-0.533084	1750	0.000331142	Spearman correlation	18
AFF1	SMAD5	0.508772	0.95	0.0400288	0.793974	476	0.0388526	Spearman correlation	18
AFF1	SMCHD1	0.772962	0.95	0.46731	0.913565	220	0.000714104	Spearman correlation	18
AFF1	SMG1	0.853457	0.95	0.633789	0.945736	142	8.97549e-05	Spearman correlation	18
AFF1	SMIM13	0.698658	0.95	0.330735	0.88222	292	0.00299502	Spearman correlation	18
AFF1	SNX30	0.733746	0.95	0.393364	0.897228	258	0.00159084	Spearman correlation	18
AFF1	SOCS6	0.75645	0.95	0.435645	0.906741	236	0.0010109	Spearman correlation	18
AFF1	SPIN1	0.611971	0.95	0.188755	0.843473	376	0.0112036	Spearman correlation	18
AFF1	SPIN4	0.599587	0.95	0.16982	0.837733	388	0.0132263	Spearman correlation	18
AFF1	SPRED1	0.597523	0.95	0.166695	0.836772	390	0.0135922	Spearman correlation	18
AFF1	SS18	0.521156	0.95	0.0568427	0.80012	464	0.0339393	Spearman correlation	18
AFF1	SSH2	0.642931	0.95	0.237509	0.857593	346	0.00724514	Spearman correlation	18
AFF1	STRN	0.960784	0.95	0.892685	0.985989	38	3.24158e-07	Spearman correlation	18
AFF1	STX7	0.700722	0.95	0.334332	0.883114	290	0.0028882	Spearman correlation	18
AFF1	STYXL1	-0.647059	0.95	-0.859452	-0.244168	1596	0.00681824	Spearman correlation	18
AFF1	SURF1	-0.915377	0.95	-0.96931	-0.777378	1856	7.4948e-06	Spearman correlation	18
AFF1	SYS1	-0.900929	0.95	-0.963897	-0.742536	1842	1.51222e-05	Spearman correlation	18
AFF1	TAB3	0.591331	0.95	0.157371	0.833878	396	0.0147206	Spearman correlation	18
AFF1	TACC3	-0.867905	0.95	-0.951325	-0.665992	1810	5.56218e-05	Spearman correlation	18
AFF1	TANC1	0.940144	0.95	0.839143	0.97847	58	2.21044e-06	Spearman correlation	18
AFF1	TBC1D23	0.256966	0.95	-0.252578	0.654927	720	0.311554	Spearman correlation	18
AFF1	TBCEL	0.812178	0.95	0.545795	0.929461	182	0.000285875	Spearman correlation	18
AFF1	TCF12	0.636739	0.95	0.227592	0.854795	352	0.00793987	Spearman correlation	18
AFF1	TEAD4	-0.564499	0.95	-0.821181	-0.117841	1516	0.0205659	Spearman correlation	18
AFF1	TIA1	0.79773	0.95	0.516325	0.923655	196	0.000406841	Spearman correlation	18
AFF1	TIMP1	-0.79773	0.95	-0.923655	-0.516325	1742	0.000406841	Spearman correlation	18
AFF1	TMBIM1	-0.649123	0.95	-0.860379	-0.247511	1598	0.00661187	Spearman correlation	18
AFF1	TMED3	-0.865841	0.95	-0.95053	-0.661345	1808	5.91958e-05	Spearman correlation	18
AFF1	TMED7	0.527348	0.95	0.0653496	0.803172	458	0.0317208	Spearman correlation	18
AFF1	TMED9	-0.77709	0.95	-0.915259	-0.475351	1722	0.000650772	Spearman correlation	18
AFF1	TMEM101	-0.812178	0.95	-0.929461	-0.545795	1756	0.000285875	Spearman correlation	18
AFF1	TMEM147	-0.803922	0.95	-0.92615	-0.528874	1748	0.000348836	Spearman correlation	18
AFF1	TOPBP1	0.678019	0.95	0.295349	0.873215	312	0.00421463	Spearman correlation	18
AFF1	TRAPPC8	0.795666	0.95	0.512169	0.922821	198	0.000428044	Spearman correlation	18
AFF1	TRUB1	0.49226	0.95	0.0180157	0.785687	492	0.0462351	Spearman correlation	18
AFF1	TSPAN4	-0.865841	0.95	-0.95053	-0.661345	1808	5.91958e-05	Spearman correlation	18
AFF1	TSR2	-0.791538	0.95	-0.921149	-0.503896	1736	0.000472382	Spearman correlation	18
AFF1	TSTA3	-0.779154	0.95	-0.916104	-0.47939	1724	0.000621128	Spearman correlation	18
AFF1	TXN2	-0.791538	0.95	-0.921149	-0.503896	1736	0.000472382	Spearman correlation	18
AFF1	UBA6	0.263158	0.95	-0.24635	0.658703	714	0.299829	Spearman correlation	18
AFF1	UBAC1	-0.772962	0.95	-0.913565	-0.46731	1718	0.000714104	Spearman correlation	18
AFF1	UBL3	0.810114	0.95	0.541544	0.928635	184	0.000299754	Spearman correlation	18
AFF1	UBXN2B	0.752322	0.95	0.42785	0.905023	240	0.00109909	Spearman correlation	18
AFF1	UHMK1	0.655315	0.95	0.2576	0.863152	334	0.00601194	Spearman correlation	18
AFF1	URB2	0.576883	0.95	0.135911	0.827073	410	0.0176596	Spearman correlation	18
AFF1	USP38	0.434469	0.95	-0.055572	0.755829	548	0.081018	Spearman correlation	18
AFF1	VPS54	0.801858	0.95	0.524678	0.92532	192	0.000367308	Spearman correlation	18
AFF1	WASL	0.834881	0.95	0.593475	0.938469	160	0.000155453	Spearman correlation	18
AFF1	WDR36	0.785346	0.95	0.491585	0.918632	208	0.000542102	Spearman correlation	18
AFF1	XBP1	-0.79773	0.95	-0.923655	-0.516325	1742	0.000406841	Spearman correlation	18
AFF1	XIAP	0.770898	0.95	0.463308	0.912716	222	0.00074584	Spearman correlation	18
AFF1	XPO1	0.867905	0.95	0.665992	0.951325	128	5.56218e-05	Spearman correlation	18
AFF1	XPO4	0.432405	0.95	-0.0581052	0.754737	550	0.0825847	Spearman correlation	18
AFF1	YAP1	0.680083	0.95	0.298841	0.874121	310	0.00407942	Spearman correlation	18
AFF1	YES1	0.79773	0.95	0.516325	0.923655	196	0.000406841	Spearman correlation	18
AFF1	YIF1A	-0.799794	0.95	-0.924488	-0.520495	1744	0.000387352	Spearman correlation	18
AFF1	YIPF2	-0.882353	0.95	-0.956859	-0.698965	1824	3.28775e-05	Spearman correlation	18
AFF1	YTHDF3	0.678019	0.95	0.295349	0.873215	312	0.00421463	Spearman correlation	18
AFF1	ZBTB26	0.828689	0.95	0.580301	0.936026	166	0.000183843	Spearman correlation	18
AFF1	ZDHHC21	0.80805	0.95	0.537307	0.927808	186	0.000314756	Spearman correlation	18
AFF1	ZFX	0.504644	0.95	0.0344825	0.791912	480	0.0405806	Spearman correlation	18
AFF1	ZNF217	0.803922	0.95	0.528874	0.92615	190	0.000348836	Spearman correlation	18
AFF1	ZNF28	0.659443	0.95	0.264374	0.864994	330	0.00563272	Spearman correlation	18
AFF1	ZNF516	0.79773	0.95	0.516325	0.923655	196	0.000406841	Spearman correlation	18
AFF1	ZNF678	0.71517	0.95	0.359809	0.889329	276	0.00224336	Spearman correlation	18
AFF1	ZXDB	0.731682	0.95	0.38959	0.896355	260	0.00165045	Spearman correlation	18
AFF1	ZYG11B	0.818369	0.95	0.55863	0.931932	176	0.000242999	Spearman correlation	18
AHCY	AKR1A1	0.727554	0.95	0.382077	0.894606	264	0.0017839	Spearman correlation	18
AHCY	ALDH7A1	0.581011	0.95	0.142001	0.829025	406	0.0167762	Spearman correlation	18
AHCY	AP1S1	0.591331	0.95	0.157371	0.833878	396	0.0147206	Spearman correlation	18
AHCY	ATAD2B	-0.733746	0.95	-0.897228	-0.393364	1680	0.00159084	Spearman correlation	18
AHCY	ATF2	-0.661507	0.95	-0.865913	-0.267776	1610	0.00545622	Spearman correlation	18
AHCY	AURKB	0.626419	0.95	0.21125	0.850102	362	0.00918214	Spearman correlation	18
AHCY	BAD	0.702786	0.95	0.337939	0.884005	288	0.00278305	Spearman correlation	18
AHCY	BLVRA	0.71517	0.95	0.359809	0.889329	276	0.00224336	Spearman correlation	18
AHCY	C21orf91	-0.601651	0.95	-0.838694	-0.172954	1552	0.0128728	Spearman correlation	18
AHCY	C5orf24	-0.76677	0.95	-0.911015	-0.455343	1712	0.000812577	Spearman correlation	18
AHCY	CASP7	-0.550052	0.95	-0.814238	-0.0971269	1502	0.0244136	Spearman correlation	18
AHCY	CBLB	-0.48194	0.95	-0.780453	-0.00448709	1436	0.0513579	Spearman correlation	18
AHCY	CBR3	0.737874	0.95	0.400946	0.898969	254	0.00146927	Spearman correlation	18
AHCY	CCDC80	0.576883	0.95	0.135911	0.827073	410	0.0176596	Spearman correlation	18
AHCY	CCNG2	-0.640867	0.95	-0.856662	-0.234194	1590	0.00747609	Spearman correlation	18
AHCY	CD320	0.578947	0.95	0.138952	0.82805	408	0.0172084	Spearman correlation	18
AHCY	CD81	0.632611	0.95	0.221027	0.852922	356	0.00841851	Spearman correlation	18
AHCY	CDC73	-0.634675	0.95	-0.853859	-0.224305	1584	0.00817473	Spearman correlation	18
AHCY	CHM	-0.760578	0.95	-0.908454	-0.443487	1706	0.000926138	Spearman correlation	18
AHCY	CHMP2A	0.624355	0.95	0.208009	0.84916	364	0.00943325	Spearman correlation	18
AHCY	CIB1	0.5129	0.95	0.0456041	0.796029	472	0.037165	Spearman correlation	18
AHCY	CIITA	0.609907	0.95	0.185577	0.84252	378	0.0115224	Spearman correlation	18
AHCY	CLIC1	0.601651	0.95	0.172954	0.838694	386	0.0128728	Spearman correlation	18
AHCY	CLK3	0.525284	0.95	0.0625065	0.802156	460	0.0324526	Spearman correlation	18
AHCY	CMTR2	-0.71517	0.95	-0.889329	-0.359809	1662	0.00224336	Spearman correlation	18
AHCY	CNPY3	0.69453	0.95	0.323574	0.88043	296	0.00321692	Spearman correlation	18
AHCY	CNTNAP3	-0.636739	0.95	-0.854795	-0.227592	1586	0.00793987	Spearman correlation	18
AHCY	COL7A1	-0.498452	0.95	-0.788807	-0.0262171	1452	0.0433398	Spearman correlation	18
AHCY	COPS6	0.79773	0.95	0.516325	0.923655	196	0.000406841	Spearman correlation	18
AHCY	CUTA	0.768834	0.95	0.459319	0.911866	224	0.000779388	Spearman correlation	18
AHCY	DAD1	0.70485	0.95	0.341557	0.884896	286	0.00268492	Spearman correlation	18
AHCY	DAP3	0.4613	0.95	-0.0220558	0.76986	522	0.0629373	Spearman correlation	18
AHCY	DCPS	0.671827	0.95	0.284934	0.870487	318	0.00465172	Spearman correlation	18
AHCY	DCTN4	-0.50258	0.95	-0.790879	-0.0317202	1456	0.0415008	Spearman correlation	18
AHCY	DCUN1D1	-0.783282	0.95	-0.91779	-0.487507	1728	0.000566955	Spearman correlation	18
AHCY	DDRGK1	0.498452	0.95	0.0262171	0.788807	486	0.0433398	Spearman correlation	18
AHCY	DDX39A	0.585139	0.95	0.148123	0.83097	402	0.0159189	Spearman correlation	18
AHCY	DEXI	0.525284	0.95	0.0625065	0.802156	460	0.0324526	Spearman correlation	18
AHCY	DHPS	0.556244	0.95	0.105957	0.817223	430	0.0226978	Spearman correlation	18
AHCY	DHRS4L2	0.647059	0.95	0.244168	0.859452	342	0.00681824	Spearman correlation	18
AHCY	DLG1	-0.678019	0.95	-0.873215	-0.295349	1626	0.00421463	Spearman correlation	18
AHCY	DMXL1	-0.655315	0.95	-0.863152	-0.2576	1604	0.00601194	Spearman correlation	18
AHCY	DNASE1L1	0.568627	0.95	0.123832	0.823151	418	0.0195426	Spearman correlation	18
AHCY	DOCK7	-0.73581	0.95	-0.898099	-0.397149	1682	0.00152986	Spearman correlation	18
AHCY	DRAP1	0.644995	0.95	0.240834	0.858523	344	0.00703185	Spearman correlation	18
AHCY	DTWD2	-0.498452	0.95	-0.788807	-0.0262171	1452	0.0433398	Spearman correlation	18
AHCY	EBP	0.585139	0.95	0.148123	0.83097	402	0.0159189	Spearman correlation	18
AHCY	EFCAB14	-0.810114	0.95	-0.928635	-0.541544	1754	0.000299754	Spearman correlation	18
AHCY	EIF2AK2	-0.702786	0.95	-0.884005	-0.337939	1650	0.00278305	Spearman correlation	18
AHCY	EIF2B3	0.675955	0.95	0.291867	0.872307	314	0.00434802	Spearman correlation	18
AHCY	ELF1	-0.517028	0.95	-0.798078	-0.0512087	1470	0.035506	Spearman correlation	18
AHCY	EMC7	0.514964	0.95	0.0484027	0.797054	470	0.0363254	Spearman correlation	18
AHCY	ERAL1	0.772962	0.95	0.46731	0.913565	220	0.000714104	Spearman correlation	18
AHCY	ERGIC3	0.793602	0.95	0.508026	0.921985	200	0.000448973	Spearman correlation	18
AHCY	ERP29	0.545924	0.95	0.0912797	0.81224	440	0.0256658	Spearman correlation	18
AHCY	FAM135A	-0.775026	0.95	-0.914413	-0.471324	1720	0.000682056	Spearman correlation	18
AHCY	FAM199X	-0.816305	0.95	-0.931109	-0.554338	1760	0.000256406	Spearman correlation	18
AHCY	FAM207A	0.568627	0.95	0.123832	0.823151	418	0.0195426	Spearman correlation	18
AHCY	FAM208B	-0.750258	0.95	-0.904161	-0.423971	1696	0.00114726	Spearman correlation	18
AHCY	FAM3A	0.820433	0.95	0.562936	0.932753	174	0.000229597	Spearman correlation	18
AHCY	FAM76B	-0.622291	0.95	-0.848215	-0.204778	1572	0.00971	Spearman correlation	18
AHCY	FAM91A1	-0.836945	0.95	-0.939281	-0.597896	1780	0.000145952	Spearman correlation	18
AHCY	FARP2	-0.517028	0.95	-0.798078	-0.0512087	1470	0.035506	Spearman correlation	18
AHCY	FBXO3	-0.684211	0.95	-0.875931	-0.305856	1632	0.00380781	Spearman correlation	18
AHCY	FBXO30	-0.80805	0.95	-0.927808	-0.537307	1752	0.000314756	Spearman correlation	18
AHCY	FKBP2	0.52322	0.95	0.0596709	0.801139	462	0.0331996	Spearman correlation	18
AHCY	FRS2	-0.457172	0.95	-0.76772	0.0272838	1412	0.0655489	Spearman correlation	18
AHCY	FUBP3	-0.669763	0.95	-0.869575	-0.281482	1618	0.00479983	Spearman correlation	18
AHCY	FXYD5	0.727554	0.95	0.382077	0.894606	264	0.0017839	Spearman correlation	18
AHCY	FYTTD1	-0.393189	0.95	-0.733651	0.105066	1350	0.116409	Spearman correlation	18
AHCY	GDPGP1	0.432405	0.95	-0.0581052	0.754737	550	0.0825847	Spearman correlation	18
AHCY	GMCL1	-0.748194	0.95	-0.903299	-0.420104	1694	0.00119495	Spearman correlation	18
AHCY	GPANK1	0.663571	0.95	0.271188	0.866831	326	0.00529906	Spearman correlation	18
AHCY	GPKOW	0.696594	0.95	0.327149	0.881326	294	0.00310526	Spearman correlation	18
AHCY	HABP4	0.706914	0.95	0.345186	0.885785	284	0.00259054	Spearman correlation	18
AHCY	HAGHL	0.448916	0.95	-0.037661	0.763421	534	0.0708609	Spearman correlation	18
AHCY	HIF1A	-0.706914	0.95	-0.885785	-0.345186	1654	0.00259054	Spearman correlation	18
AHCY	IGF2BP3	-0.620227	0.95	-0.84727	-0.201555	1570	0.00999699	Spearman correlation	18
AHCY	IKZF5	-0.696594	0.95	-0.881326	-0.327149	1644	0.00310526	Spearman correlation	18
AHCY	ILVBL	0.700722	0.95	0.334332	0.883114	290	0.0028882	Spearman correlation	18
AHCY	ITGB3	-0.583075	0.95	-0.829998	-0.145058	1534	0.0163345	Spearman correlation	18
AHCY	KATNAL1	-0.737874	0.95	-0.898969	-0.400946	1684	0.00146927	Spearman correlation	18
AHCY	KDM1A	0.72549	0.95	0.378338	0.89373	266	0.0018542	Spearman correlation	18
AHCY	KIAA0232	-0.397317	0.95	-0.735901	0.100225	1354	0.112374	Spearman correlation	18
AHCY	KIAA2013	0.570691	0.95	0.12684	0.824134	416	0.019071	Spearman correlation	18
AHCY	KITLG	-0.595459	0.95	-0.835808	-0.163578	1546	0.0139643	Spearman correlation	18
AHCY	KLF9	-0.525284	0.95	-0.802156	-0.0625065	1478	0.0324526	Spearman correlation	18
AHCY	KLHL5	-0.678019	0.95	-0.873215	-0.295349	1626	0.00421463	Spearman correlation	18
AHCY	KRAS	-0.665635	0.95	-0.867747	-0.274609	1614	0.00512344	Spearman correlation	18
AHCY	KRT18	0.690402	0.95	0.316455	0.878634	300	0.00343305	Spearman correlation	18
AHCY	LARP4	-0.79773	0.95	-0.923655	-0.516325	1742	0.000406841	Spearman correlation	18
AHCY	LATS1	-0.75645	0.95	-0.906741	-0.435645	1702	0.0010109	Spearman correlation	18
AHCY	LRCH3	-0.789474	0.95	-0.920311	-0.499779	1734	0.000495796	Spearman correlation	18
AHCY	LRRC58	-0.80805	0.95	-0.927808	-0.537307	1752	0.000314756	Spearman correlation	18
AHCY	LTBR	0.475748	0.95	-0.00354705	0.777293	508	0.0546371	Spearman correlation	18
AHCY	LY6K	0.556244	0.95	0.105957	0.817223	430	0.0226978	Spearman correlation	18
AHCY	MAGED1	0.828689	0.95	0.580301	0.936026	166	0.000183843	Spearman correlation	18
AHCY	MAGEH1	0.446852	0.95	-0.040239	0.762341	536	0.0722507	Spearman correlation	18
AHCY	MAPK1	-0.69453	0.95	-0.88043	-0.323574	1642	0.00321692	Spearman correlation	18
AHCY	MAT2A	-0.614035	0.95	-0.844424	-0.191941	1564	0.010886	Spearman correlation	18
AHCY	MCM9	-0.545924	0.95	-0.81224	-0.0912797	1498	0.0256658	Spearman correlation	18
AHCY	MDFIC	-0.622291	0.95	-0.848215	-0.204778	1572	0.00971	Spearman correlation	18
AHCY	MED27	0.659443	0.95	0.264374	0.864994	330	0.00563272	Spearman correlation	18
AHCY	MEX3C	-0.692466	0.95	-0.879533	-0.32001	1640	0.00332059	Spearman correlation	18
AHCY	MFSD12	0.545924	0.95	0.0912797	0.81224	440	0.0256658	Spearman correlation	18
AHCY	MMS22L	-0.750258	0.95	-0.904161	-0.423971	1696	0.00114726	Spearman correlation	18
AHCY	MOB1A	-0.626419	0.95	-0.850102	-0.21125	1576	0.00918214	Spearman correlation	18
AHCY	MRPL52	0.446852	0.95	-0.040239	0.762341	536	0.0722507	Spearman correlation	18
AHCY	MT2A	0.397317	0.95	-0.100225	0.735901	584	0.112374	Spearman correlation	18
AHCY	MVK	0.669763	0.95	0.281482	0.869575	320	0.00479983	Spearman correlation	18
AHCY	N4BP2	-0.713106	0.95	-0.888445	-0.356137	1660	0.00232488	Spearman correlation	18
AHCY	NAA50	-0.560372	0.95	-0.819205	-0.111883	1512	0.0216024	Spearman correlation	18
AHCY	NDUFA3	0.624355	0.95	0.208009	0.84916	364	0.00943325	Spearman correlation	18
AHCY	NDUFV3	0.649123	0.95	0.247511	0.860379	340	0.00661187	Spearman correlation	18
AHCY	NENF	0.595459	0.95	0.163578	0.835808	392	0.0139643	Spearman correlation	18
AHCY	NFKBIL1	0.684211	0.95	0.305856	0.875931	306	0.00380781	Spearman correlation	18
AHCY	NOSIP	0.781218	0.95	0.483442	0.916948	212	0.000595339	Spearman correlation	18
AHCY	NPAT	-0.537668	0.95	-0.808225	-0.0796786	1490	0.0281976	Spearman correlation	18
AHCY	NUP160	-0.430341	0.95	-0.753644	0.0606322	1386	0.0841789	Spearman correlation	18
AHCY	PAPOLG	-0.599587	0.95	-0.837733	-0.16982	1550	0.0132263	Spearman correlation	18
AHCY	PAWR	-0.531476	0.95	-0.805198	-0.0710585	1484	0.0302794	Spearman correlation	18
AHCY	PDE10A	-0.593395	0.95	-0.834844	-0.16047	1544	0.0143478	Spearman correlation	18
AHCY	PDZD7	0.490196	0.95	0.015296	0.784644	494	0.0472435	Spearman correlation	18
AHCY	PEMT	0.764706	0.95	0.451379	0.910163	228	0.000847742	Spearman correlation	18
AHCY	PGAP1	-0.812178	0.95	-0.929461	-0.545795	1756	0.000285875	Spearman correlation	18
AHCY	PGLS	0.653251	0.95	0.254228	0.862229	336	0.00620806	Spearman correlation	18
AHCY	PHF6	-0.739938	0.95	-0.899837	-0.404754	1686	0.00140947	Spearman correlation	18
AHCY	PIH1D1	0.805986	0.95	0.533084	0.92698	188	0.000331142	Spearman correlation	18
AHCY	PIK3C2B	-0.686275	0.95	-0.876833	-0.309379	1634	0.00368065	Spearman correlation	18
AHCY	PLAUR	0.380805	0.95	-0.119447	0.726853	600	0.128962	Spearman correlation	18
AHCY	PLEKHA1	-0.744066	0.95	-0.901571	-0.412406	1690	0.00129708	Spearman correlation	18
AHCY	PLEKHO1	0.659443	0.95	0.264374	0.864994	330	0.00563272	Spearman correlation	18
AHCY	PLP2	0.744066	0.95	0.412406	0.901571	248	0.00129708	Spearman correlation	18
AHCY	PPAT	-0.642931	0.95	-0.857593	-0.237509	1592	0.00724514	Spearman correlation	18
AHCY	PPIB	0.661507	0.95	0.267776	0.865913	328	0.00545622	Spearman correlation	18
AHCY	PRKAA1	-0.684211	0.95	-0.875931	-0.305856	1632	0.00380781	Spearman correlation	18
AHCY	PRKAA2	-0.779154	0.95	-0.916104	-0.47939	1724	0.000621128	Spearman correlation	18
AHCY	PRMT2	0.574819	0.95	0.132879	0.826095	412	0.0181132	Spearman correlation	18
AHCY	PTGR1	0.680083	0.95	0.298841	0.874121	310	0.00407942	Spearman correlation	18
AHCY	PTPN13	-0.640867	0.95	-0.856662	-0.234194	1590	0.00747609	Spearman correlation	18
AHCY	PTTG1	0.494324	0.95	0.0207424	0.786729	490	0.0452596	Spearman correlation	18
AHCY	QPCTL	0.702786	0.95	0.337939	0.884005	288	0.00278305	Spearman correlation	18
AHCY	QSER1	-0.752322	0.95	-0.905023	-0.42785	1698	0.00109909	Spearman correlation	18
AHCY	RABAC1	0.675955	0.95	0.291867	0.872307	314	0.00434802	Spearman correlation	18
AHCY	RANGRF	0.597523	0.95	0.166695	0.836772	390	0.0135922	Spearman correlation	18
AHCY	RAPGEF6	-0.609907	0.95	-0.84252	-0.185577	1560	0.0115224	Spearman correlation	18
AHCY	RBL1	-0.574819	0.95	-0.826095	-0.132879	1526	0.0181132	Spearman correlation	18
AHCY	RCN1	0.527348	0.95	0.0653496	0.803172	458	0.0317208	Spearman correlation	18
AHCY	REEP4	0.653251	0.95	0.254228	0.862229	336	0.00620806	Spearman correlation	18
AHCY	RNASEH2A	0.760578	0.95	0.443487	0.908454	232	0.000926138	Spearman correlation	18
AHCY	RNF38	-0.675955	0.95	-0.872307	-0.291867	1624	0.00434802	Spearman correlation	18
AHCY	RPRD1A	-0.651187	0.95	-0.861305	-0.250865	1600	0.00640874	Spearman correlation	18
AHCY	RPUSD2	0.680083	0.95	0.298841	0.874121	310	0.00407942	Spearman correlation	18
AHCY	RRN3	-0.587203	0.95	-0.831941	-0.151197	1538	0.0155186	Spearman correlation	18
AHCY	RUNX2	-0.585139	0.95	-0.83097	-0.148123	1536	0.0159189	Spearman correlation	18
AHCY	RUVBL2	0.79773	0.95	0.516325	0.923655	196	0.000406841	Spearman correlation	18
AHCY	SCYL2	-0.752322	0.95	-0.905023	-0.42785	1698	0.00109909	Spearman correlation	18
AHCY	SDF4	0.581011	0.95	0.142001	0.829025	406	0.0167762	Spearman correlation	18
AHCY	SEC23IP	-0.475748	0.95	-0.777293	0.00354705	1430	0.0546371	Spearman correlation	18
AHCY	SENP7	-0.750258	0.95	-0.904161	-0.423971	1696	0.00114726	Spearman correlation	18
AHCY	SERPINB6	0.729618	0.95	0.385828	0.895481	262	0.00171495	Spearman correlation	18
AHCY	SHARPIN	0.770898	0.95	0.463308	0.912716	222	0.00074584	Spearman correlation	18
AHCY	SHPRH	-0.711042	0.95	-0.88756	-0.352476	1658	0.00241059	Spearman correlation	18
AHCY	SIL1	0.609907	0.95	0.185577	0.84252	378	0.0115224	Spearman correlation	18
AHCY	SKIL	-0.671827	0.95	-0.870487	-0.284934	1620	0.00465172	Spearman correlation	18
AHCY	SLC25A28	0.500516	0.95	0.0289651	0.789844	484	0.0423995	Spearman correlation	18
AHCY	SLC25A46	-0.53354	0.95	-0.806209	-0.0739242	1486	0.0295797	Spearman correlation	18
AHCY	SLC39A7	0.473684	0.95	-0.00621141	0.776236	510	0.0557791	Spearman correlation	18
AHCY	SMAD5	-0.539732	0.95	-0.809231	-0.0825673	1492	0.0275527	Spearman correlation	18
AHCY	SMCHD1	-0.632611	0.95	-0.852922	-0.221027	1582	0.00841851	Spearman correlation	18
AHCY	SMG1	-0.803922	0.95	-0.92615	-0.528874	1748	0.000348836	Spearman correlation	18
AHCY	SMIM13	-0.702786	0.95	-0.884005	-0.337939	1650	0.00278305	Spearman correlation	18
AHCY	SNX30	-0.560372	0.95	-0.819205	-0.111883	1512	0.0216024	Spearman correlation	18
AHCY	SOCS6	-0.616099	0.95	-0.845374	-0.195137	1566	0.010567	Spearman correlation	18
AHCY	SPIN1	-0.589267	0.95	-0.83291	-0.15428	1540	0.0151204	Spearman correlation	18
AHCY	SPIN4	-0.558308	0.95	-0.818215	-0.108916	1510	0.0221643	Spearman correlation	18
AHCY	SPRED1	-0.620227	0.95	-0.84727	-0.201555	1570	0.00999699	Spearman correlation	18
AHCY	SS18	-0.655315	0.95	-0.863152	-0.2576	1604	0.00601194	Spearman correlation	18
AHCY	SSH2	-0.302374	0.95	-0.682164	0.205905	1262	0.23187	Spearman correlation	18
AHCY	STRN	-0.626419	0.95	-0.850102	-0.21125	1576	0.00918214	Spearman correlation	18
AHCY	STX7	-0.636739	0.95	-0.854795	-0.227592	1586	0.00793987	Spearman correlation	18
AHCY	STYXL1	0.789474	0.95	0.499779	0.920311	204	0.000495796	Spearman correlation	18
AHCY	SURF1	0.655315	0.95	0.2576	0.863152	334	0.00601194	Spearman correlation	18
AHCY	SYS1	0.72549	0.95	0.378338	0.89373	266	0.0018542	Spearman correlation	18
AHCY	TAB3	-0.779154	0.95	-0.916104	-0.47939	1724	0.000621128	Spearman correlation	18
AHCY	TACC3	0.535604	0.95	0.0767976	0.807218	450	0.0288786	Spearman correlation	18
AHCY	TANC1	-0.591331	0.95	-0.833878	-0.157371	1542	0.0147206	Spearman correlation	18
AHCY	TBC1D23	-0.547988	0.95	-0.81324	-0.0941994	1500	0.0250439	Spearman correlation	18
AHCY	TBCEL	-0.75645	0.95	-0.906741	-0.435645	1702	0.0010109	Spearman correlation	18
AHCY	TCF12	-0.661507	0.95	-0.865913	-0.267776	1610	0.00545622	Spearman correlation	18
AHCY	TEAD4	0.708978	0.95	0.348825	0.886673	282	0.00250044	Spearman correlation	18
AHCY	TIA1	-0.632611	0.95	-0.852922	-0.221027	1582	0.00841851	Spearman correlation	18
AHCY	TIMP1	0.721362	0.95	0.370893	0.891974	270	0.00200037	Spearman correlation	18
AHCY	TMBIM1	0.560372	0.95	0.111883	0.819205	426	0.0216024	Spearman correlation	18
AHCY	TMED3	0.721362	0.95	0.370893	0.891974	270	0.00200037	Spearman correlation	18
AHCY	TMED7	-0.729618	0.95	-0.895481	-0.385828	1676	0.00171495	Spearman correlation	18
AHCY	TMED9	0.382869	0.95	-0.117065	0.72799	598	0.126846	Spearman correlation	18
AHCY	TMEM101	0.364293	0.95	-0.138302	0.717682	616	0.147172	Spearman correlation	18
AHCY	TMEM147	0.634675	0.95	0.224305	0.853859	354	0.00817473	Spearman correlation	18
AHCY	TOPBP1	-0.609907	0.95	-0.84252	-0.185577	1560	0.0115224	Spearman correlation	18
AHCY	TRAPPC8	-0.791538	0.95	-0.921149	-0.503896	1736	0.000472382	Spearman correlation	18
AHCY	TRUB1	-0.564499	0.95	-0.821181	-0.117841	1516	0.0205659	Spearman correlation	18
AHCY	TSPAN4	0.510836	0.95	0.0428128	0.795002	474	0.0379954	Spearman correlation	18
AHCY	TSR2	0.531476	0.95	0.0710585	0.805198	454	0.0302794	Spearman correlation	18
AHCY	TSTA3	0.71517	0.95	0.359809	0.889329	276	0.00224336	Spearman correlation	18
AHCY	TXN2	0.638803	0.95	0.230888	0.855729	350	0.00770934	Spearman correlation	18
AHCY	UBA6	-0.556244	0.95	-0.817223	-0.105957	1508	0.0226978	Spearman correlation	18
AHCY	UBAC1	0.5129	0.95	0.0456041	0.796029	472	0.037165	Spearman correlation	18
AHCY	UBL3	-0.669763	0.95	-0.869575	-0.281482	1618	0.00479983	Spearman correlation	18
AHCY	UBXN2B	-0.673891	0.95	-0.871398	-0.288395	1622	0.00449914	Spearman correlation	18
AHCY	UHMK1	-0.675955	0.95	-0.872307	-0.291867	1624	0.00434802	Spearman correlation	18
AHCY	URB2	-0.477812	0.95	-0.778348	0.00087586	1432	0.0535295	Spearman correlation	18
AHCY	USP38	-0.434469	0.95	-0.755829	0.055572	1390	0.081018	Spearman correlation	18
AHCY	VPS54	-0.814241	0.95	-0.930286	-0.550059	1758	0.000270706	Spearman correlation	18
AHCY	WASL	-0.711042	0.95	-0.88756	-0.352476	1658	0.00241059	Spearman correlation	18
AHCY	WDR36	-0.810114	0.95	-0.928635	-0.541544	1754	0.000299754	Spearman correlation	18
AHCY	XBP1	0.642931	0.95	0.237509	0.857593	346	0.00724514	Spearman correlation	18
AHCY	XIAP	-0.713106	0.95	-0.888445	-0.356137	1660	0.00232488	Spearman correlation	18
AHCY	XPO1	-0.839009	0.95	-0.940092	-0.602331	1782	0.000137818	Spearman correlation	18
AHCY	XPO4	-0.576883	0.95	-0.827073	-0.135911	1528	0.0176596	Spearman correlation	18
AHCY	YAP1	-0.799794	0.95	-0.924488	-0.520495	1744	0.000387352	Spearman correlation	18
AHCY	YES1	-0.839009	0.95	-0.940092	-0.602331	1782	0.000137818	Spearman correlation	18
AHCY	YIF1A	0.775026	0.95	0.471324	0.914413	218	0.000682056	Spearman correlation	18
AHCY	YIPF2	0.595459	0.95	0.163578	0.835808	392	0.0139643	Spearman correlation	18
AHCY	YTHDF3	-0.719298	0.95	-0.891094	-0.367187	1666	0.00207884	Spearman correlation	18
AHCY	ZBTB26	-0.669763	0.95	-0.869575	-0.281482	1618	0.00479983	Spearman correlation	18
AHCY	ZDHHC21	-0.832817	0.95	-0.937656	-0.58907	1776	0.000165195	Spearman correlation	18
AHCY	ZFX	-0.805986	0.95	-0.92698	-0.533084	1750	0.000331142	Spearman correlation	18
AHCY	ZNF217	-0.539732	0.95	-0.809231	-0.0825673	1492	0.0275527	Spearman correlation	18
AHCY	ZNF28	-0.700722	0.95	-0.883114	-0.334332	1648	0.0028882	Spearman correlation	18
AHCY	ZNF516	-0.653251	0.95	-0.862229	-0.254228	1602	0.00620806	Spearman correlation	18
AHCY	ZNF678	-0.680083	0.95	-0.874121	-0.298841	1628	0.00407942	Spearman correlation	18
AHCY	ZXDB	-0.595459	0.95	-0.835808	-0.163578	1546	0.0139643	Spearman correlation	18
AHCY	ZYG11B	-0.70485	0.95	-0.884896	-0.341557	1652	0.00268492	Spearman correlation	18
AKR1A1	ALDH7A1	0.822497	0.95	0.567256	0.933573	172	0.000217347	Spearman correlation	18
AKR1A1	AP1S1	0.69453	0.95	0.323574	0.88043	296	0.00321692	Spearman correlation	18
AKR1A1	ATAD2B	-0.661507	0.95	-0.865913	-0.267776	1610	0.00545622	Spearman correlation	18
AKR1A1	ATF2	-0.832817	0.95	-0.937656	-0.58907	1776	0.000165195	Spearman correlation	18
AKR1A1	AURKB	0.836945	0.95	0.597896	0.939281	158	0.000145952	Spearman correlation	18
AKR1A1	BAD	0.721362	0.95	0.370893	0.891974	270	0.00200037	Spearman correlation	18
AKR1A1	BLVRA	0.93808	0.95	0.833895	0.977712	60	2.33025e-06	Spearman correlation	18
AKR1A1	C21orf91	-0.368421	0.95	-0.719986	0.133622	1326	0.142499	Spearman correlation	18
AKR1A1	C5orf24	-0.750258	0.95	-0.904161	-0.423971	1696	0.00114726	Spearman correlation	18
AKR1A1	CASP7	-0.463364	0.95	-0.770927	0.0194318	1418	0.0616885	Spearman correlation	18
AKR1A1	CBLB	-0.599587	0.95	-0.837733	-0.16982	1550	0.0132263	Spearman correlation	18
AKR1A1	CBR3	0.876161	0.95	0.684737	0.954494	120	4.08451e-05	Spearman correlation	18
AKR1A1	CCDC80	0.869969	0.95	0.670654	0.952119	126	5.13268e-05	Spearman correlation	18
AKR1A1	CCNG2	-0.566563	0.95	-0.822167	-0.120833	1518	0.0200494	Spearman correlation	18
AKR1A1	CD320	0.667699	0.95	0.278041	0.868662	322	0.00496181	Spearman correlation	18
AKR1A1	CD81	0.752322	0.95	0.42785	0.905023	240	0.00109909	Spearman correlation	18
AKR1A1	CDC73	-0.436533	0.95	-0.756919	0.0530325	1392	0.0795005	Spearman correlation	18
AKR1A1	CHM	-0.684211	0.95	-0.875931	-0.305856	1632	0.00380781	Spearman correlation	18
AKR1A1	CHMP2A	0.847265	0.95	0.620217	0.943324	148	0.000108292	Spearman correlation	18
AKR1A1	CIB1	0.76677	0.95	0.455343	0.911015	226	0.000812577	Spearman correlation	18
AKR1A1	CIITA	0.822497	0.95	0.567256	0.933573	172	0.000217347	Spearman correlation	18
AKR1A1	CLIC1	0.680083	0.95	0.298841	0.874121	310	0.00407942	Spearman correlation	18
AKR1A1	CLK3	0.855521	0.95	0.638343	0.946538	140	8.38975e-05	Spearman correlation	18
AKR1A1	CMTR2	-0.816305	0.95	-0.931109	-0.554338	1760	0.000256406	Spearman correlation	18
AKR1A1	CNPY3	0.665635	0.95	0.274609	0.867747	324	0.00512344	Spearman correlation	18
AKR1A1	CNTNAP3	-0.847265	0.95	-0.943324	-0.620217	1790	0.000108292	Spearman correlation	18
AKR1A1	COL7A1	-0.698658	0.95	-0.88222	-0.330735	1646	0.00299502	Spearman correlation	18
AKR1A1	COPS6	0.936017	0.95	0.828665	0.976954	62	2.50774e-06	Spearman correlation	18
AKR1A1	CUTA	0.855521	0.95	0.638343	0.946538	140	8.38975e-05	Spearman correlation	18
AKR1A1	DAD1	0.851393	0.95	0.62925	0.944933	144	9.55788e-05	Spearman correlation	18
AKR1A1	DAP3	0.80805	0.95	0.537307	0.927808	186	0.000314756	Spearman correlation	18
AKR1A1	DCPS	0.750258	0.95	0.423971	0.904161	242	0.00114726	Spearman correlation	18
AKR1A1	DCTN4	-0.55418	0.95	-0.816229	-0.103006	1506	0.0232584	Spearman correlation	18
AKR1A1	DCUN1D1	-0.535604	0.95	-0.807218	-0.0767976	1488	0.0288786	Spearman correlation	18
AKR1A1	DDRGK1	0.729618	0.95	0.385828	0.895481	262	0.00171495	Spearman correlation	18
AKR1A1	DDX39A	0.781218	0.95	0.483442	0.916948	212	0.000595339	Spearman correlation	18
AKR1A1	DEXI	0.826625	0.95	0.575939	0.93521	168	0.000193983	Spearman correlation	18
AKR1A1	DHPS	0.607843	0.95	0.182408	0.841565	380	0.0118382	Spearman correlation	18
AKR1A1	DHRS4L2	0.931889	0.95	0.818261	0.975433	66	3.09594e-06	Spearman correlation	18
AKR1A1	DLG1	-0.764706	0.95	-0.910163	-0.451379	1710	0.000847742	Spearman correlation	18
AKR1A1	DMXL1	-0.53354	0.95	-0.806209	-0.0739242	1486	0.0295797	Spearman correlation	18
AKR1A1	DNASE1L1	0.779154	0.95	0.47939	0.916104	214	0.000621128	Spearman correlation	18
AKR1A1	DOCK7	-0.70485	0.95	-0.884896	-0.341557	1652	0.00268492	Spearman correlation	18
AKR1A1	DRAP1	0.791538	0.95	0.503896	0.921149	202	0.000472382	Spearman correlation	18
AKR1A1	DTWD2	-0.370485	0.95	-0.721135	0.131274	1328	0.140207	Spearman correlation	18
AKR1A1	EBP	0.849329	0.95	0.624726	0.944129	146	0.000101841	Spearman correlation	18
AKR1A1	EFCAB14	-0.768834	0.95	-0.911866	-0.459319	1714	0.000779388	Spearman correlation	18
AKR1A1	EIF2AK2	-0.843137	0.95	-0.94171	-0.611244	1786	0.000121824	Spearman correlation	18
AKR1A1	EIF2B3	0.832817	0.95	0.58907	0.937656	162	0.000165195	Spearman correlation	18
AKR1A1	ELF1	-0.457172	0.95	-0.76772	0.0272838	1412	0.0655489	Spearman correlation	18
AKR1A1	EMC7	0.785346	0.95	0.491585	0.918632	208	0.000542102	Spearman correlation	18
AKR1A1	ERAL1	0.855521	0.95	0.638343	0.946538	140	8.38975e-05	Spearman correlation	18
AKR1A1	ERGIC3	0.836945	0.95	0.597896	0.939281	158	0.000145952	Spearman correlation	18
AKR1A1	ERP29	0.504644	0.95	0.0344825	0.791912	480	0.0405806	Spearman correlation	18
AKR1A1	FAM135A	-0.775026	0.95	-0.914413	-0.471324	1720	0.000682056	Spearman correlation	18
AKR1A1	FAM199X	-0.847265	0.95	-0.943324	-0.620217	1790	0.000108292	Spearman correlation	18
AKR1A1	FAM207A	0.80805	0.95	0.537307	0.927808	186	0.000314756	Spearman correlation	18
AKR1A1	FAM208B	-0.843137	0.95	-0.94171	-0.611244	1786	0.000121824	Spearman correlation	18
AKR1A1	FAM3A	0.748194	0.95	0.420104	0.903299	244	0.00119495	Spearman correlation	18
AKR1A1	FAM76B	-0.442724	0.95	-0.760178	0.0453756	1398	0.075102	Spearman correlation	18
AKR1A1	FAM91A1	-0.803922	0.95	-0.92615	-0.528874	1748	0.000348836	Spearman correlation	18
AKR1A1	FARP2	-0.849329	0.95	-0.944129	-0.624726	1792	0.000101841	Spearman correlation	18
AKR1A1	FBXO3	-0.500516	0.95	-0.789844	-0.0289651	1454	0.0423995	Spearman correlation	18
AKR1A1	FBXO30	-0.75645	0.95	-0.906741	-0.435645	1702	0.0010109	Spearman correlation	18
AKR1A1	FKBP2	0.737874	0.95	0.400946	0.898969	254	0.00146927	Spearman correlation	18
AKR1A1	FRS2	-0.397317	0.95	-0.735901	0.100225	1354	0.112374	Spearman correlation	18
AKR1A1	FUBP3	-0.537668	0.95	-0.808225	-0.0796786	1490	0.0281976	Spearman correlation	18
AKR1A1	FXYD5	0.442724	0.95	-0.0453756	0.760178	540	0.075102	Spearman correlation	18
AKR1A1	FYTTD1	-0.159959	0.95	-0.593055	0.344929	1124	0.531341	Spearman correlation	18
AKR1A1	GDPGP1	0.682147	0.95	0.302343	0.875027	308	0.00394354	Spearman correlation	18
AKR1A1	GMCL1	-0.775026	0.95	-0.914413	-0.471324	1720	0.000682056	Spearman correlation	18
AKR1A1	GPANK1	0.861713	0.95	0.652098	0.948936	134	6.83772e-05	Spearman correlation	18
AKR1A1	GPKOW	0.75645	0.95	0.435645	0.906741	236	0.0010109	Spearman correlation	18
AKR1A1	HABP4	0.929825	0.95	0.813087	0.974672	68	3.50259e-06	Spearman correlation	18
AKR1A1	HAGHL	0.74613	0.95	0.416249	0.902436	246	0.00124692	Spearman correlation	18
AKR1A1	HIF1A	-0.644995	0.95	-0.858523	-0.240834	1594	0.00703185	Spearman correlation	18
AKR1A1	IGF2BP3	-0.888545	0.95	-0.959215	-0.713339	1830	2.58881e-05	Spearman correlation	18
AKR1A1	IKZF5	-0.644995	0.95	-0.858523	-0.240834	1594	0.00703185	Spearman correlation	18
AKR1A1	ILVBL	0.898865	0.95	0.737628	0.963119	98	1.65376e-05	Spearman correlation	18
AKR1A1	ITGB3	-0.915377	0.95	-0.96931	-0.777378	1856	7.4948e-06	Spearman correlation	18
AKR1A1	KATNAL1	-0.752322	0.95	-0.905023	-0.42785	1698	0.00109909	Spearman correlation	18
AKR1A1	KDM1A	0.890609	0.95	0.718163	0.959998	106	2.42413e-05	Spearman correlation	18
AKR1A1	KIAA0232	-0.537668	0.95	-0.808225	-0.0796786	1490	0.0281976	Spearman correlation	18
AKR1A1	KIAA2013	0.770898	0.95	0.463308	0.912716	222	0.00074584	Spearman correlation	18
AKR1A1	KITLG	-0.391125	0.95	-0.732522	0.107477	1348	0.11844	Spearman correlation	18
AKR1A1	KLF9	-0.45098	0.95	-0.764498	0.0350765	1406	0.0694786	Spearman correlation	18
AKR1A1	KLHL5	-0.737874	0.95	-0.898969	-0.400946	1684	0.00146927	Spearman correlation	18
AKR1A1	KRAS	-0.475748	0.95	-0.777293	0.00354705	1430	0.0546371	Spearman correlation	18
AKR1A1	KRT18	0.905057	0.95	0.752404	0.965449	92	1.27369e-05	Spearman correlation	18
AKR1A1	LARP4	-0.642931	0.95	-0.857593	-0.237509	1592	0.00724514	Spearman correlation	18
AKR1A1	LATS1	-0.849329	0.95	-0.944129	-0.624726	1792	0.000101841	Spearman correlation	18
AKR1A1	LRCH3	-0.793602	0.95	-0.921985	-0.508026	1738	0.000448973	Spearman correlation	18
AKR1A1	LRRC58	-0.70485	0.95	-0.884896	-0.341557	1652	0.00268492	Spearman correlation	18
AKR1A1	LTBR	0.793602	0.95	0.508026	0.921985	200	0.000448973	Spearman correlation	18
AKR1A1	LY6K	0.909185	0.95	0.762341	0.966996	88	1.04208e-05	Spearman correlation	18
AKR1A1	MAGED1	0.888545	0.95	0.713339	0.959215	108	2.58881e-05	Spearman correlation	18
AKR1A1	MAGEH1	0.814241	0.95	0.550059	0.930286	180	0.000270706	Spearman correlation	18
AKR1A1	MAPK1	-0.74613	0.95	-0.902436	-0.416249	1692	0.00124692	Spearman correlation	18
AKR1A1	MAT2A	-0.669763	0.95	-0.869575	-0.281482	1618	0.00479983	Spearman correlation	18
AKR1A1	MCM9	-0.71517	0.95	-0.889329	-0.359809	1662	0.00224336	Spearman correlation	18
AKR1A1	MDFIC	-0.393189	0.95	-0.733651	0.105066	1350	0.116409	Spearman correlation	18
AKR1A1	MED27	0.669763	0.95	0.281482	0.869575	320	0.00479983	Spearman correlation	18
AKR1A1	MEX3C	-0.768834	0.95	-0.911866	-0.459319	1714	0.000779388	Spearman correlation	18
AKR1A1	MFSD12	0.737874	0.95	0.400946	0.898969	254	0.00146927	Spearman correlation	18
AKR1A1	MMS22L	-0.727554	0.95	-0.894606	-0.382077	1674	0.0017839	Spearman correlation	18
AKR1A1	MOB1A	-0.832817	0.95	-0.937656	-0.58907	1776	0.000165195	Spearman correlation	18
AKR1A1	MRPL52	0.692466	0.95	0.32001	0.879533	298	0.00332059	Spearman correlation	18
AKR1A1	MT2A	0.50258	0.95	0.0317202	0.790879	482	0.0415008	Spearman correlation	18
AKR1A1	MVK	0.913313	0.95	0.772348	0.96854	84	8.54242e-06	Spearman correlation	18
AKR1A1	N4BP2	-0.768834	0.95	-0.911866	-0.459319	1714	0.000779388	Spearman correlation	18
AKR1A1	NAA50	-0.378741	0.95	-0.725713	0.121824	1336	0.131161	Spearman correlation	18
AKR1A1	NDUFA3	0.839009	0.95	0.602331	0.940092	156	0.000137818	Spearman correlation	18
AKR1A1	NDUFV3	0.921569	0.95	0.792574	0.971614	76	5.38831e-06	Spearman correlation	18
AKR1A1	NENF	0.713106	0.95	0.356137	0.888445	278	0.00232488	Spearman correlation	18
AKR1A1	NFKBIL1	0.599587	0.95	0.16982	0.837733	388	0.0132263	Spearman correlation	18
AKR1A1	NOSIP	0.923633	0.95	0.797675	0.97238	74	4.81703e-06	Spearman correlation	18
AKR1A1	NPAT	-0.504644	0.95	-0.791912	-0.0344825	1458	0.0405806	Spearman correlation	18
AKR1A1	NUP160	-0.240454	0.95	-0.644759	0.268981	1202	0.344465	Spearman correlation	18
AKR1A1	PAPOLG	-0.839009	0.95	-0.940092	-0.602331	1782	0.000137818	Spearman correlation	18
AKR1A1	PAWR	-0.25903	0.95	-0.656188	0.250506	1220	0.307595	Spearman correlation	18
AKR1A1	PDE10A	-0.865841	0.95	-0.95053	-0.661345	1808	5.91958e-05	Spearman correlation	18
AKR1A1	PDZD7	0.801858	0.95	0.524678	0.92532	192	0.000367308	Spearman correlation	18
AKR1A1	PEMT	0.70485	0.95	0.341557	0.884896	286	0.00268492	Spearman correlation	18
AKR1A1	PGAP1	-0.855521	0.95	-0.946538	-0.638343	1798	8.38975e-05	Spearman correlation	18
AKR1A1	PGLS	0.925697	0.95	0.802794	0.973145	72	4.34153e-06	Spearman correlation	18
AKR1A1	PHF6	-0.607843	0.95	-0.841565	-0.182408	1558	0.0118382	Spearman correlation	18
AKR1A1	PIH1D1	0.869969	0.95	0.670654	0.952119	126	5.13268e-05	Spearman correlation	18
AKR1A1	PIK3C2B	-0.830753	0.95	-0.936842	-0.584678	1774	0.000174308	Spearman correlation	18
AKR1A1	PLAUR	0.659443	0.95	0.264374	0.864994	330	0.00563272	Spearman correlation	18
AKR1A1	PLEKHA1	-0.758514	0.95	-0.907598	-0.43956	1704	0.000967794	Spearman correlation	18
AKR1A1	PLEKHO1	0.933953	0.95	0.823454	0.976194	64	2.75281e-06	Spearman correlation	18
AKR1A1	PLP2	0.692466	0.95	0.32001	0.879533	298	0.00332059	Spearman correlation	18
AKR1A1	PPAT	-0.444788	0.95	-0.76126	0.0428105	1400	0.0736565	Spearman correlation	18
AKR1A1	PPIB	0.869969	0.95	0.670654	0.952119	126	5.13268e-05	Spearman correlation	18
AKR1A1	PRKAA1	-0.812178	0.95	-0.929461	-0.545795	1756	0.000285875	Spearman correlation	18
AKR1A1	PRKAA2	-0.692466	0.95	-0.879533	-0.32001	1640	0.00332059	Spearman correlation	18
AKR1A1	PRMT2	0.927761	0.95	0.807931	0.973909	70	3.81704e-06	Spearman correlation	18
AKR1A1	PTGR1	0.952528	0.95	0.871035	0.982994	46	8.21394e-07	Spearman correlation	18
AKR1A1	PTPN13	-0.77709	0.95	-0.915259	-0.475351	1722	0.000650772	Spearman correlation	18
AKR1A1	PTTG1	0.721362	0.95	0.370893	0.891974	270	0.00200037	Spearman correlation	18
AKR1A1	QPCTL	0.925697	0.95	0.802794	0.973145	72	4.34153e-06	Spearman correlation	18
AKR1A1	QSER1	-0.688338	0.95	-0.877734	-0.312912	1636	0.00355471	Spearman correlation	18
AKR1A1	RABAC1	0.72549	0.95	0.378338	0.89373	266	0.0018542	Spearman correlation	18
AKR1A1	RANGRF	0.760578	0.95	0.443487	0.908454	232	0.000926138	Spearman correlation	18
AKR1A1	RAPGEF6	-0.630547	0.95	-0.851984	-0.217759	1580	0.00866789	Spearman correlation	18
AKR1A1	RBL1	-0.675955	0.95	-0.872307	-0.291867	1624	0.00434802	Spearman correlation	18
AKR1A1	RCN1	0.867905	0.95	0.665992	0.951325	128	5.56218e-05	Spearman correlation	18
AKR1A1	REEP4	0.814241	0.95	0.550059	0.930286	180	0.000270706	Spearman correlation	18
AKR1A1	RNASEH2A	0.915377	0.95	0.777378	0.96931	82	7.4948e-06	Spearman correlation	18
AKR1A1	RNF38	-0.537668	0.95	-0.808225	-0.0796786	1490	0.0281976	Spearman correlation	18
AKR1A1	RPRD1A	-0.4613	0.95	-0.76986	0.0220558	1416	0.0629373	Spearman correlation	18
AKR1A1	RPUSD2	0.785346	0.95	0.491585	0.918632	208	0.000542102	Spearman correlation	18
AKR1A1	RRN3	-0.785346	0.95	-0.918632	-0.491585	1730	0.000542102	Spearman correlation	18
AKR1A1	RUNX2	-0.531476	0.95	-0.805198	-0.0710585	1484	0.0302794	Spearman correlation	18
AKR1A1	RUVBL2	0.861713	0.95	0.652098	0.948936	134	6.83772e-05	Spearman correlation	18
AKR1A1	SCYL2	-0.504644	0.95	-0.791912	-0.0344825	1458	0.0405806	Spearman correlation	18
AKR1A1	SDF4	0.791538	0.95	0.503896	0.921149	202	0.000472382	Spearman correlation	18
AKR1A1	SEC23IP	-0.252838	0.95	-0.652399	0.256706	1214	0.319627	Spearman correlation	18
AKR1A1	SENP7	-0.764706	0.95	-0.910163	-0.451379	1710	0.000847742	Spearman correlation	18
AKR1A1	SERPINB6	0.950464	0.95	0.865672	0.982242	48	9.3196e-07	Spearman correlation	18
AKR1A1	SHARPIN	0.640867	0.95	0.234194	0.856662	348	0.00747609	Spearman correlation	18
AKR1A1	SHPRH	-0.733746	0.95	-0.897228	-0.393364	1680	0.00159084	Spearman correlation	18
AKR1A1	SIL1	0.898865	0.95	0.737628	0.963119	98	1.65376e-05	Spearman correlation	18
AKR1A1	SKIL	-0.71517	0.95	-0.889329	-0.359809	1662	0.00224336	Spearman correlation	18
AKR1A1	SLC25A28	0.80805	0.95	0.537307	0.927808	186	0.000314756	Spearman correlation	18
AKR1A1	SLC25A46	-0.230134	0.95	-0.638331	0.279086	1192	0.365883	Spearman correlation	18
AKR1A1	SLC39A7	0.75645	0.95	0.435645	0.906741	236	0.0010109	Spearman correlation	18
AKR1A1	SMAD5	-0.316821	0.95	-0.690615	0.190553	1276	0.209741	Spearman correlation	18
AKR1A1	SMCHD1	-0.599587	0.95	-0.837733	-0.16982	1550	0.0132263	Spearman correlation	18
AKR1A1	SMG1	-0.789474	0.95	-0.920311	-0.499779	1734	0.000495796	Spearman correlation	18
AKR1A1	SMIM13	-0.603715	0.95	-0.839652	-0.176096	1554	0.0125204	Spearman correlation	18
AKR1A1	SNX30	-0.589267	0.95	-0.83291	-0.15428	1540	0.0151204	Spearman correlation	18
AKR1A1	SOCS6	-0.570691	0.95	-0.824134	-0.12684	1522	0.019071	Spearman correlation	18
AKR1A1	SPIN1	-0.508772	0.95	-0.793974	-0.0400288	1462	0.0388526	Spearman correlation	18
AKR1A1	SPIN4	-0.372549	0.95	-0.722283	0.12892	1330	0.137898	Spearman correlation	18
AKR1A1	SPRED1	-0.486068	0.95	-0.782552	-0.00987764	1440	0.0492993	Spearman correlation	18
AKR1A1	SS18	-0.506708	0.95	-0.792944	-0.037252	1460	0.0397064	Spearman correlation	18
AKR1A1	SSH2	-0.514964	0.95	-0.797054	-0.0484027	1468	0.0363254	Spearman correlation	18
AKR1A1	STRN	-0.886481	0.95	-0.958431	-0.708531	1828	2.82033e-05	Spearman correlation	18
AKR1A1	STX7	-0.510836	0.95	-0.795002	-0.0428128	1464	0.0379954	Spearman correlation	18
AKR1A1	STYXL1	0.649123	0.95	0.247511	0.860379	340	0.00661187	Spearman correlation	18
AKR1A1	SURF1	0.936017	0.95	0.828665	0.976954	62	2.50774e-06	Spearman correlation	18
AKR1A1	SYS1	0.820433	0.95	0.562936	0.932753	174	0.000229597	Spearman correlation	18
AKR1A1	TAB3	-0.671827	0.95	-0.870487	-0.284934	1620	0.00465172	Spearman correlation	18
AKR1A1	TACC3	0.857585	0.95	0.642913	0.947338	138	7.89397e-05	Spearman correlation	18
AKR1A1	TANC1	-0.841073	0.95	-0.940902	-0.60678	1784	0.000129916	Spearman correlation	18
AKR1A1	TBC1D23	-0.172343	0.95	-0.601249	0.33366	1136	0.499828	Spearman correlation	18
AKR1A1	TBCEL	-0.799794	0.95	-0.924488	-0.520495	1744	0.000387352	Spearman correlation	18
AKR1A1	TCF12	-0.55418	0.95	-0.816229	-0.103006	1506	0.0232584	Spearman correlation	18
AKR1A1	TEAD4	0.545924	0.95	0.0912797	0.81224	440	0.0256658	Spearman correlation	18
AKR1A1	TIA1	-0.762642	0.95	-0.909309	-0.447427	1708	0.000887551	Spearman correlation	18
AKR1A1	TIMP1	0.640867	0.95	0.234194	0.856662	348	0.00747609	Spearman correlation	18
AKR1A1	TMBIM1	0.469556	0.95	-0.0115198	0.774118	514	0.0580804	Spearman correlation	18
AKR1A1	TMED3	0.894737	0.95	0.727862	0.961561	102	2.03011e-05	Spearman correlation	18
AKR1A1	TMED7	-0.570691	0.95	-0.824134	-0.12684	1522	0.019071	Spearman correlation	18
AKR1A1	TMED9	0.733746	0.95	0.393364	0.897228	258	0.00159084	Spearman correlation	18
AKR1A1	TMEM101	0.779154	0.95	0.47939	0.916104	214	0.000621128	Spearman correlation	18
AKR1A1	TMEM147	0.673891	0.95	0.288395	0.871398	316	0.00449914	Spearman correlation	18
AKR1A1	TOPBP1	-0.459236	0.95	-0.768791	0.0246731	1414	0.0642168	Spearman correlation	18
AKR1A1	TRAPPC8	-0.723426	0.95	-0.892853	-0.37461	1670	0.00192566	Spearman correlation	18
AKR1A1	TRUB1	-0.391125	0.95	-0.732522	0.107477	1348	0.11844	Spearman correlation	18
AKR1A1	TSPAN4	0.762642	0.95	0.447427	0.909309	230	0.000887551	Spearman correlation	18
AKR1A1	TSR2	0.711042	0.95	0.352476	0.88756	280	0.00241059	Spearman correlation	18
AKR1A1	TSTA3	0.830753	0.95	0.584678	0.936842	164	0.000174308	Spearman correlation	18
AKR1A1	TXN2	0.80805	0.95	0.537307	0.927808	186	0.000314756	Spearman correlation	18
AKR1A1	UBA6	-0.182663	0.95	-0.608009	0.324157	1146	0.47423	Spearman correlation	18
AKR1A1	UBAC1	0.754386	0.95	0.431742	0.905882	238	0.00105368	Spearman correlation	18
AKR1A1	UBL3	-0.669763	0.95	-0.869575	-0.281482	1618	0.00479983	Spearman correlation	18
AKR1A1	UBXN2B	-0.52322	0.95	-0.801139	-0.0596709	1476	0.0331996	Spearman correlation	18
AKR1A1	UHMK1	-0.48194	0.95	-0.780453	-0.00448709	1436	0.0513579	Spearman correlation	18
AKR1A1	URB2	-0.529412	0.95	-0.804186	-0.0682003	1482	0.030994	Spearman correlation	18
AKR1A1	USP38	-0.24871	0.95	-0.649861	0.260816	1210	0.327794	Spearman correlation	18
AKR1A1	VPS54	-0.706914	0.95	-0.885785	-0.345186	1654	0.00259054	Spearman correlation	18
AKR1A1	WASL	-0.762642	0.95	-0.909309	-0.447427	1708	0.000887551	Spearman correlation	18
AKR1A1	WDR36	-0.698658	0.95	-0.88222	-0.330735	1646	0.00299502	Spearman correlation	18
AKR1A1	XBP1	0.742002	0.95	0.408574	0.900705	250	0.00135306	Spearman correlation	18
AKR1A1	XIAP	-0.607843	0.95	-0.841565	-0.182408	1558	0.0118382	Spearman correlation	18
AKR1A1	XPO1	-0.907121	0.95	-0.966223	-0.757364	1848	1.16387e-05	Spearman correlation	18
AKR1A1	XPO4	-0.420021	0.95	-0.748149	0.0731731	1376	0.0923209	Spearman correlation	18
AKR1A1	YAP1	-0.70485	0.95	-0.884896	-0.341557	1652	0.00268492	Spearman correlation	18
AKR1A1	YES1	-0.75645	0.95	-0.906741	-0.435645	1702	0.0010109	Spearman correlation	18
AKR1A1	YIF1A	0.940144	0.95	0.839143	0.97847	58	2.21044e-06	Spearman correlation	18
AKR1A1	YIPF2	0.888545	0.95	0.713339	0.959215	108	2.58881e-05	Spearman correlation	18
AKR1A1	YTHDF3	-0.581011	0.95	-0.829025	-0.142001	1532	0.0167762	Spearman correlation	18
AKR1A1	ZBTB26	-0.597523	0.95	-0.836772	-0.166695	1548	0.0135922	Spearman correlation	18
AKR1A1	ZDHHC21	-0.750258	0.95	-0.904161	-0.423971	1696	0.00114726	Spearman correlation	18
AKR1A1	ZFX	-0.529412	0.95	-0.804186	-0.0682003	1482	0.030994	Spearman correlation	18
AKR1A1	ZNF217	-0.762642	0.95	-0.909309	-0.447427	1708	0.000887551	Spearman correlation	18
AKR1A1	ZNF28	-0.459236	0.95	-0.768791	0.0246731	1414	0.0642168	Spearman correlation	18
AKR1A1	ZNF516	-0.667699	0.95	-0.868662	-0.278041	1616	0.00496181	Spearman correlation	18
AKR1A1	ZNF678	-0.556244	0.95	-0.817223	-0.105957	1508	0.0226978	Spearman correlation	18
AKR1A1	ZXDB	-0.647059	0.95	-0.859452	-0.244168	1596	0.00681824	Spearman correlation	18
AKR1A1	ZYG11B	-0.628483	0.95	-0.851044	-0.2145	1578	0.00892029	Spearman correlation	18
ALDH7A1	AP1S1	0.550052	0.95	0.0971269	0.814238	436	0.0244136	Spearman correlation	18
ALDH7A1	ATAD2B	-0.49226	0.95	-0.785687	-0.0180157	1446	0.0462351	Spearman correlation	18
ALDH7A1	ATF2	-0.744066	0.95	-0.901571	-0.412406	1690	0.00129708	Spearman correlation	18
ALDH7A1	AURKB	0.723426	0.95	0.37461	0.892853	268	0.00192566	Spearman correlation	18
ALDH7A1	BAD	0.45098	0.95	-0.0350765	0.764498	532	0.0694786	Spearman correlation	18
ALDH7A1	BLVRA	0.739938	0.95	0.404754	0.899837	252	0.00140947	Spearman correlation	18
ALDH7A1	C21orf91	-0.201238	0.95	-0.620024	0.30679	1164	0.430096	Spearman correlation	18
ALDH7A1	C5orf24	-0.545924	0.95	-0.81224	-0.0912797	1498	0.0256658	Spearman correlation	18
ALDH7A1	CASP7	-0.345717	0.95	-0.707216	0.159087	1304	0.16983	Spearman correlation	18
ALDH7A1	CBLB	-0.537668	0.95	-0.808225	-0.0796786	1490	0.0281976	Spearman correlation	18
ALDH7A1	CBR3	0.591331	0.95	0.157371	0.833878	396	0.0147206	Spearman correlation	18
ALDH7A1	CCDC80	0.775026	0.95	0.471324	0.914413	218	0.000682056	Spearman correlation	18
ALDH7A1	CCNG2	-0.47162	0.95	-0.775178	0.00886898	1426	0.0569005	Spearman correlation	18
ALDH7A1	CD320	0.356037	0.95	-0.147595	0.71305	624	0.156947	Spearman correlation	18
ALDH7A1	CD81	0.529412	0.95	0.0682003	0.804186	456	0.030994	Spearman correlation	18
ALDH7A1	CDC73	-0.362229	0.95	-0.716527	0.140634	1320	0.149537	Spearman correlation	18
ALDH7A1	CHM	-0.611971	0.95	-0.843473	-0.188755	1562	0.0112036	Spearman correlation	18
ALDH7A1	CHMP2A	0.585139	0.95	0.148123	0.83097	402	0.0159189	Spearman correlation	18
ALDH7A1	CIB1	0.595459	0.95	0.163578	0.835808	392	0.0139643	Spearman correlation	18
ALDH7A1	CIITA	0.818369	0.95	0.55863	0.931932	176	0.000242999	Spearman correlation	18
ALDH7A1	CLIC1	0.486068	0.95	0.00987764	0.782552	498	0.0492993	Spearman correlation	18
ALDH7A1	CLK3	0.867905	0.95	0.665992	0.951325	128	5.56218e-05	Spearman correlation	18
ALDH7A1	CMTR2	-0.785346	0.95	-0.918632	-0.491585	1730	0.000542102	Spearman correlation	18
ALDH7A1	CNPY3	0.49226	0.95	0.0180157	0.785687	492	0.0462351	Spearman correlation	18
ALDH7A1	CNTNAP3	-0.696594	0.95	-0.881326	-0.327149	1644	0.00310526	Spearman correlation	18
ALDH7A1	COL7A1	-0.721362	0.95	-0.891974	-0.370893	1668	0.00200037	Spearman correlation	18
ALDH7A1	COPS6	0.834881	0.95	0.593475	0.938469	160	0.000155453	Spearman correlation	18
ALDH7A1	CUTA	0.552116	0.95	0.100062	0.815234	434	0.023837	Spearman correlation	18
ALDH7A1	DAD1	0.667699	0.95	0.278041	0.868662	322	0.00496181	Spearman correlation	18
ALDH7A1	DAP3	0.758514	0.95	0.43956	0.907598	234	0.000967794	Spearman correlation	18
ALDH7A1	DCPS	0.545924	0.95	0.0912797	0.81224	440	0.0256658	Spearman correlation	18
ALDH7A1	DCTN4	-0.395253	0.95	-0.734777	0.102648	1352	0.114349	Spearman correlation	18
ALDH7A1	DCUN1D1	-0.399381	0.95	-0.737024	0.0977956	1356	0.110393	Spearman correlation	18
ALDH7A1	DDRGK1	0.570691	0.95	0.12684	0.824134	416	0.019071	Spearman correlation	18
ALDH7A1	DDX39A	0.552116	0.95	0.100062	0.815234	434	0.023837	Spearman correlation	18
ALDH7A1	DEXI	0.739938	0.95	0.404754	0.899837	252	0.00140947	Spearman correlation	18
ALDH7A1	DHPS	0.603715	0.95	0.176096	0.839652	384	0.0125204	Spearman correlation	18
ALDH7A1	DHRS4L2	0.760578	0.95	0.443487	0.908454	232	0.000926138	Spearman correlation	18
ALDH7A1	DLG1	-0.55418	0.95	-0.816229	-0.103006	1506	0.0232584	Spearman correlation	18
ALDH7A1	DMXL1	-0.341589	0.95	-0.704869	0.163646	1300	0.175226	Spearman correlation	18
ALDH7A1	DNASE1L1	0.882353	0.95	0.698965	0.956859	114	3.28775e-05	Spearman correlation	18
ALDH7A1	DOCK7	-0.560372	0.95	-0.819205	-0.111883	1512	0.0216024	Spearman correlation	18
ALDH7A1	DRAP1	0.581011	0.95	0.142001	0.829025	406	0.0167762	Spearman correlation	18
ALDH7A1	DTWD2	-0.382869	0.95	-0.72799	0.117065	1340	0.126846	Spearman correlation	18
ALDH7A1	EBP	0.737874	0.95	0.400946	0.898969	254	0.00146927	Spearman correlation	18
ALDH7A1	EFCAB14	-0.611971	0.95	-0.843473	-0.188755	1562	0.0112036	Spearman correlation	18
ALDH7A1	EIF2AK2	-0.591331	0.95	-0.833878	-0.157371	1542	0.0147206	Spearman correlation	18
ALDH7A1	EIF2B3	0.630547	0.95	0.217759	0.851984	358	0.00866789	Spearman correlation	18
ALDH7A1	ELF1	-0.457172	0.95	-0.76772	0.0272838	1412	0.0655489	Spearman correlation	18
ALDH7A1	EMC7	0.731682	0.95	0.38959	0.896355	260	0.00165045	Spearman correlation	18
ALDH7A1	ERAL1	0.702786	0.95	0.337939	0.884005	288	0.00278305	Spearman correlation	18
ALDH7A1	ERGIC3	0.686275	0.95	0.309379	0.876833	304	0.00368065	Spearman correlation	18
ALDH7A1	ERP29	0.5129	0.95	0.0456041	0.796029	472	0.037165	Spearman correlation	18
ALDH7A1	FAM135A	-0.566563	0.95	-0.822167	-0.120833	1518	0.0200494	Spearman correlation	18
ALDH7A1	FAM199X	-0.690402	0.95	-0.878634	-0.316455	1638	0.00343305	Spearman correlation	18
ALDH7A1	FAM207A	0.529412	0.95	0.0682003	0.804186	456	0.030994	Spearman correlation	18
ALDH7A1	FAM208B	-0.558308	0.95	-0.818215	-0.108916	1510	0.0221643	Spearman correlation	18
ALDH7A1	FAM3A	0.678019	0.95	0.295349	0.873215	312	0.00421463	Spearman correlation	18
ALDH7A1	FAM76B	-0.168215	0.95	-0.598528	0.337433	1132	0.510255	Spearman correlation	18
ALDH7A1	FAM91A1	-0.616099	0.95	-0.845374	-0.195137	1566	0.010567	Spearman correlation	18
ALDH7A1	FARP2	-0.849329	0.95	-0.944129	-0.624726	1792	0.000101841	Spearman correlation	18
ALDH7A1	FBXO3	-0.48194	0.95	-0.780453	-0.00448709	1436	0.0513579	Spearman correlation	18
ALDH7A1	FBXO30	-0.609907	0.95	-0.84252	-0.185577	1560	0.0115224	Spearman correlation	18
ALDH7A1	FKBP2	0.498452	0.95	0.0262171	0.788807	486	0.0433398	Spearman correlation	18
ALDH7A1	FRS2	-0.195046	0.95	-0.616041	0.312617	1158	0.44448	Spearman correlation	18
ALDH7A1	FUBP3	-0.349845	0.95	-0.709556	0.154506	1308	0.164586	Spearman correlation	18
ALDH7A1	FXYD5	0.366357	0.95	-0.135965	0.718835	614	0.144815	Spearman correlation	18
ALDH7A1	FYTTD1	-0.153767	0.95	-0.588924	0.35051	1118	0.547404	Spearman correlation	18
ALDH7A1	GDPGP1	0.684211	0.95	0.305856	0.875931	306	0.00380781	Spearman correlation	18
ALDH7A1	GMCL1	-0.603715	0.95	-0.839652	-0.176096	1554	0.0125204	Spearman correlation	18
ALDH7A1	GPANK1	0.911249	0.95	0.767336	0.967769	86	9.50006e-06	Spearman correlation	18
ALDH7A1	GPKOW	0.498452	0.95	0.0262171	0.788807	486	0.0433398	Spearman correlation	18
ALDH7A1	HABP4	0.884417	0.95	0.70374	0.957646	112	3.04069e-05	Spearman correlation	18
ALDH7A1	HAGHL	0.583075	0.95	0.145058	0.829998	404	0.0163345	Spearman correlation	18
ALDH7A1	HIF1A	-0.506708	0.95	-0.792944	-0.037252	1460	0.0397064	Spearman correlation	18
ALDH7A1	IGF2BP3	-0.744066	0.95	-0.901571	-0.412406	1690	0.00129708	Spearman correlation	18
ALDH7A1	IKZF5	-0.535604	0.95	-0.807218	-0.0767976	1488	0.0288786	Spearman correlation	18
ALDH7A1	ILVBL	0.863777	0.95	0.656713	0.949734	132	6.32768e-05	Spearman correlation	18
ALDH7A1	ITGB3	-0.888545	0.95	-0.959215	-0.713339	1830	2.58881e-05	Spearman correlation	18
ALDH7A1	KATNAL1	-0.661507	0.95	-0.865913	-0.267776	1610	0.00545622	Spearman correlation	18
ALDH7A1	KDM1A	0.754386	0.95	0.431742	0.905882	238	0.00105368	Spearman correlation	18
ALDH7A1	KIAA0232	-0.356037	0.95	-0.71305	0.147595	1314	0.156947	Spearman correlation	18
ALDH7A1	KIAA2013	0.601651	0.95	0.172954	0.838694	386	0.0128728	Spearman correlation	18
ALDH7A1	KITLG	-0.386997	0.95	-0.73026	0.112283	1344	0.122578	Spearman correlation	18
ALDH7A1	KLF9	-0.164087	0.95	-0.595796	0.341189	1128	0.520815	Spearman correlation	18
ALDH7A1	KLHL5	-0.73581	0.95	-0.898099	-0.397149	1682	0.00152986	Spearman correlation	18
ALDH7A1	KRAS	-0.287926	0.95	-0.673611	0.22101	1248	0.255441	Spearman correlation	18
ALDH7A1	KRT18	0.768834	0.95	0.459319	0.911866	224	0.000779388	Spearman correlation	18
ALDH7A1	LARP4	-0.564499	0.95	-0.821181	-0.117841	1516	0.0205659	Spearman correlation	18
ALDH7A1	LATS1	-0.640867	0.95	-0.856662	-0.234194	1590	0.00747609	Spearman correlation	18
ALDH7A1	LRCH3	-0.611971	0.95	-0.843473	-0.188755	1562	0.0112036	Spearman correlation	18
ALDH7A1	LRRC58	-0.632611	0.95	-0.852922	-0.221027	1582	0.00841851	Spearman correlation	18
ALDH7A1	LTBR	0.814241	0.95	0.550059	0.930286	180	0.000270706	Spearman correlation	18
ALDH7A1	LY6K	0.748194	0.95	0.420104	0.903299	244	0.00119495	Spearman correlation	18
ALDH7A1	MAGED1	0.713106	0.95	0.356137	0.888445	278	0.00232488	Spearman correlation	18
ALDH7A1	MAGEH1	0.826625	0.95	0.575939	0.93521	168	0.000193983	Spearman correlation	18
ALDH7A1	MAPK1	-0.711042	0.95	-0.88756	-0.352476	1658	0.00241059	Spearman correlation	18
ALDH7A1	MAT2A	-0.585139	0.95	-0.83097	-0.148123	1536	0.0159189	Spearman correlation	18
ALDH7A1	MCM9	-0.566563	0.95	-0.822167	-0.120833	1518	0.0200494	Spearman correlation	18
ALDH7A1	MDFIC	-0.391125	0.95	-0.732522	0.107477	1348	0.11844	Spearman correlation	18
ALDH7A1	MED27	0.389061	0.95	-0.109883	0.731392	592	0.120518	Spearman correlation	18
ALDH7A1	MEX3C	-0.859649	0.95	-0.948138	-0.647498	1802	7.36918e-05	Spearman correlation	18
ALDH7A1	MFSD12	0.556244	0.95	0.105957	0.817223	430	0.0226978	Spearman correlation	18
ALDH7A1	MMS22L	-0.47162	0.95	-0.775178	0.00886898	1426	0.0569005	Spearman correlation	18
ALDH7A1	MOB1A	-0.758514	0.95	-0.907598	-0.43956	1704	0.000967794	Spearman correlation	18
ALDH7A1	MRPL52	0.624355	0.95	0.208009	0.84916	364	0.00943325	Spearman correlation	18
ALDH7A1	MT2A	0.420021	0.95	-0.0731731	0.748149	562	0.0923209	Spearman correlation	18
ALDH7A1	MVK	0.818369	0.95	0.55863	0.931932	176	0.000242999	Spearman correlation	18
ALDH7A1	N4BP2	-0.620227	0.95	-0.84727	-0.201555	1570	0.00999699	Spearman correlation	18
ALDH7A1	NAA50	-0.366357	0.95	-0.718835	0.135965	1324	0.144815	Spearman correlation	18
ALDH7A1	NDUFA3	0.614035	0.95	0.191941	0.844424	374	0.010886	Spearman correlation	18
ALDH7A1	NDUFV3	0.818369	0.95	0.55863	0.931932	176	0.000242999	Spearman correlation	18
ALDH7A1	NENF	0.465428	0.95	-0.0168012	0.771992	518	0.0604548	Spearman correlation	18
ALDH7A1	NFKBIL1	0.529412	0.95	0.0682003	0.804186	456	0.030994	Spearman correlation	18
ALDH7A1	NOSIP	0.663571	0.95	0.271188	0.866831	326	0.00529906	Spearman correlation	18
ALDH7A1	NPAT	-0.366357	0.95	-0.718835	0.135965	1324	0.144815	Spearman correlation	18
ALDH7A1	NUP160	-0.100103	0.95	-0.552144	0.39742	1066	0.695747	Spearman correlation	18
ALDH7A1	PAPOLG	-0.779154	0.95	-0.916104	-0.47939	1724	0.000621128	Spearman correlation	18
ALDH7A1	PAWR	-0.265222	0.95	-0.659957	0.244264	1226	0.295999	Spearman correlation	18
ALDH7A1	PDE10A	-0.878225	0.95	-0.955284	-0.689463	1820	3.80922e-05	Spearman correlation	18
ALDH7A1	PDZD7	0.803922	0.95	0.528874	0.92615	190	0.000348836	Spearman correlation	18
ALDH7A1	PEMT	0.529412	0.95	0.0682003	0.804186	456	0.030994	Spearman correlation	18
ALDH7A1	PGAP1	-0.684211	0.95	-0.875931	-0.305856	1632	0.00380781	Spearman correlation	18
ALDH7A1	PGLS	0.737874	0.95	0.400946	0.898969	254	0.00146927	Spearman correlation	18
ALDH7A1	PHF6	-0.318885	0.95	-0.691814	0.18834	1278	0.206805	Spearman correlation	18
ALDH7A1	PIH1D1	0.665635	0.95	0.274609	0.867747	324	0.00512344	Spearman correlation	18
ALDH7A1	PIK3C2B	-0.750258	0.95	-0.904161	-0.423971	1696	0.00114726	Spearman correlation	18
ALDH7A1	PLAUR	0.661507	0.95	0.267776	0.865913	328	0.00545622	Spearman correlation	18
ALDH7A1	PLEKHA1	-0.581011	0.95	-0.829025	-0.142001	1532	0.0167762	Spearman correlation	18
ALDH7A1	PLEKHO1	0.785346	0.95	0.491585	0.918632	208	0.000542102	Spearman correlation	18
ALDH7A1	PLP2	0.618163	0.95	0.198341	0.846323	370	0.0102851	Spearman correlation	18
ALDH7A1	PPAT	-0.312693	0.95	-0.688211	0.194965	1272	0.215941	Spearman correlation	18
ALDH7A1	PPIB	0.692466	0.95	0.32001	0.879533	298	0.00332059	Spearman correlation	18
ALDH7A1	PRKAA1	-0.739938	0.95	-0.899837	-0.404754	1686	0.00140947	Spearman correlation	18
ALDH7A1	PRKAA2	-0.448916	0.95	-0.763421	0.037661	1404	0.0708609	Spearman correlation	18
ALDH7A1	PRMT2	0.826625	0.95	0.575939	0.93521	168	0.000193983	Spearman correlation	18
ALDH7A1	PTGR1	0.865841	0.95	0.661345	0.95053	130	5.91958e-05	Spearman correlation	18
ALDH7A1	PTPN13	-0.731682	0.95	-0.896355	-0.38959	1678	0.00165045	Spearman correlation	18
ALDH7A1	PTTG1	0.486068	0.95	0.00987764	0.782552	498	0.0492993	Spearman correlation	18
ALDH7A1	QPCTL	0.748194	0.95	0.420104	0.903299	244	0.00119495	Spearman correlation	18
ALDH7A1	QSER1	-0.467492	0.95	-0.773056	0.0141638	1422	0.0592483	Spearman correlation	18
ALDH7A1	RABAC1	0.469556	0.95	-0.0115198	0.774118	514	0.0580804	Spearman correlation	18
ALDH7A1	RANGRF	0.578947	0.95	0.138952	0.82805	408	0.0172084	Spearman correlation	18
ALDH7A1	RAPGEF6	-0.494324	0.95	-0.786729	-0.0207424	1448	0.0452596	Spearman correlation	18
ALDH7A1	RBL1	-0.52322	0.95	-0.801139	-0.0596709	1476	0.0331996	Spearman correlation	18
ALDH7A1	RCN1	0.768834	0.95	0.459319	0.911866	224	0.000779388	Spearman correlation	18
ALDH7A1	REEP4	0.682147	0.95	0.302343	0.875027	308	0.00394354	Spearman correlation	18
ALDH7A1	RNASEH2A	0.678019	0.95	0.295349	0.873215	312	0.00421463	Spearman correlation	18
ALDH7A1	RNF38	-0.374613	0.95	-0.723428	0.12656	1332	0.13568	Spearman correlation	18
ALDH7A1	RPRD1A	-0.226006	0.95	-0.635744	0.283096	1188	0.374583	Spearman correlation	18
ALDH7A1	RPUSD2	0.647059	0.95	0.244168	0.859452	342	0.00681824	Spearman correlation	18
ALDH7A1	RRN3	-0.74613	0.95	-0.902436	-0.416249	1692	0.00124692	Spearman correlation	18
ALDH7A1	RUNX2	-0.4613	0.95	-0.76986	0.0220558	1416	0.0629373	Spearman correlation	18
ALDH7A1	RUVBL2	0.601651	0.95	0.172954	0.838694	386	0.0128728	Spearman correlation	18
ALDH7A1	SCYL2	-0.362229	0.95	-0.716527	0.140634	1320	0.149537	Spearman correlation	18
ALDH7A1	SDF4	0.517028	0.95	0.0512087	0.798078	468	0.035506	Spearman correlation	18
ALDH7A1	SEC23IP	-0.0732714	0.95	-0.53307	0.419939	1040	0.774738	Spearman correlation	18
ALDH7A1	SENP7	-0.591331	0.95	-0.833878	-0.157371	1542	0.0147206	Spearman correlation	18
ALDH7A1	SERPINB6	0.731682	0.95	0.38959	0.896355	260	0.00165045	Spearman correlation	18
ALDH7A1	SHARPIN	0.47162	0.95	-0.00886898	0.775178	512	0.0569005	Spearman correlation	18
ALDH7A1	SHPRH	-0.409701	0.95	-0.74261	0.08556	1366	0.101038	Spearman correlation	18
ALDH7A1	SIL1	0.80805	0.95	0.537307	0.927808	186	0.000314756	Spearman correlation	18
ALDH7A1	SKIL	-0.568627	0.95	-0.823151	-0.123832	1520	0.0195426	Spearman correlation	18
ALDH7A1	SLC25A28	0.861713	0.95	0.652098	0.948936	134	6.83772e-05	Spearman correlation	18
ALDH7A1	SLC25A46	-0.25903	0.95	-0.656188	0.250506	1220	0.307595	Spearman correlation	18
ALDH7A1	SLC39A7	0.739938	0.95	0.404754	0.899837	252	0.00140947	Spearman correlation	18
ALDH7A1	SMAD5	-0.0505676	0.95	-0.516557	0.438531	1018	0.843467	Spearman correlation	18
ALDH7A1	SMCHD1	-0.374613	0.95	-0.723428	0.12656	1332	0.13568	Spearman correlation	18
ALDH7A1	SMG1	-0.572755	0.95	-0.825115	-0.129855	1524	0.018593	Spearman correlation	18
ALDH7A1	SMIM13	-0.560372	0.95	-0.819205	-0.111883	1512	0.0216024	Spearman correlation	18
ALDH7A1	SNX30	-0.430341	0.95	-0.753644	0.0606322	1386	0.0841789	Spearman correlation	18
ALDH7A1	SOCS6	-0.581011	0.95	-0.829025	-0.142001	1532	0.0167762	Spearman correlation	18
ALDH7A1	SPIN1	-0.382869	0.95	-0.72799	0.117065	1340	0.126846	Spearman correlation	18
ALDH7A1	SPIN4	-0.314757	0.95	-0.689414	0.192762	1274	0.21278	Spearman correlation	18
ALDH7A1	SPRED1	-0.384933	0.95	-0.729126	0.114677	1342	0.1247	Spearman correlation	18
ALDH7A1	SS18	-0.356037	0.95	-0.71305	0.147595	1314	0.156947	Spearman correlation	18
ALDH7A1	SSH2	-0.409701	0.95	-0.74261	0.08556	1366	0.101038	Spearman correlation	18
ALDH7A1	STRN	-0.719298	0.95	-0.891094	-0.367187	1666	0.00207884	Spearman correlation	18
ALDH7A1	STX7	-0.323013	0.95	-0.694206	0.183897	1282	0.200822	Spearman correlation	18
ALDH7A1	STYXL1	0.407637	0.95	-0.0880191	0.741496	574	0.102833	Spearman correlation	18
ALDH7A1	SURF1	0.828689	0.95	0.580301	0.936026	166	0.000183843	Spearman correlation	18
ALDH7A1	SYS1	0.742002	0.95	0.408574	0.900705	250	0.00135306	Spearman correlation	18
ALDH7A1	TAB3	-0.446852	0.95	-0.762341	0.040239	1402	0.0722507	Spearman correlation	18
ALDH7A1	TACC3	0.830753	0.95	0.584678	0.936842	164	0.000174308	Spearman correlation	18
ALDH7A1	TANC1	-0.737874	0.95	-0.898969	-0.400946	1684	0.00146927	Spearman correlation	18
ALDH7A1	TBC1D23	-0.124871	0.95	-0.569341	0.376088	1090	0.625495	Spearman correlation	18
ALDH7A1	TBCEL	-0.663571	0.95	-0.866831	-0.271188	1612	0.00529906	Spearman correlation	18
ALDH7A1	TCF12	-0.345717	0.95	-0.707216	0.159087	1304	0.16983	Spearman correlation	18
ALDH7A1	TEAD4	0.349845	0.95	-0.154506	0.709556	630	0.164586	Spearman correlation	18
ALDH7A1	TIA1	-0.70485	0.95	-0.884896	-0.341557	1652	0.00268492	Spearman correlation	18
ALDH7A1	TIMP1	0.486068	0.95	0.00987764	0.782552	498	0.0492993	Spearman correlation	18
ALDH7A1	TMBIM1	0.438596	0.95	-0.0504866	0.758007	544	0.0779966	Spearman correlation	18
ALDH7A1	TMED3	0.659443	0.95	0.264374	0.864994	330	0.00563272	Spearman correlation	18
ALDH7A1	TMED7	-0.521156	0.95	-0.80012	-0.0568427	1474	0.0339393	Spearman correlation	18
ALDH7A1	TMED9	0.754386	0.95	0.431742	0.905882	238	0.00105368	Spearman correlation	18
ALDH7A1	TMEM101	0.731682	0.95	0.38959	0.896355	260	0.00165045	Spearman correlation	18
ALDH7A1	TMEM147	0.44066	0.95	-0.0479343	0.759093	542	0.0765551	Spearman correlation	18
ALDH7A1	TOPBP1	-0.221878	0.95	-0.633147	0.287089	1184	0.383568	Spearman correlation	18
ALDH7A1	TRAPPC8	-0.531476	0.95	-0.805198	-0.0710585	1484	0.0302794	Spearman correlation	18
ALDH7A1	TRUB1	-0.353973	0.95	-0.711887	0.149904	1312	0.159465	Spearman correlation	18
ALDH7A1	TSPAN4	0.77709	0.95	0.475351	0.915259	216	0.000650772	Spearman correlation	18
ALDH7A1	TSR2	0.527348	0.95	0.0653496	0.803172	458	0.0317208	Spearman correlation	18
ALDH7A1	TSTA3	0.607843	0.95	0.182408	0.841565	380	0.0118382	Spearman correlation	18
ALDH7A1	TXN2	0.531476	0.95	0.0710585	0.805198	454	0.0302794	Spearman correlation	18
ALDH7A1	UBA6	-0.135191	0.95	-0.576393	0.36704	1100	0.59708	Spearman correlation	18
ALDH7A1	UBAC1	0.665635	0.95	0.274609	0.867747	324	0.00512344	Spearman correlation	18
ALDH7A1	UBL3	-0.750258	0.95	-0.904161	-0.423971	1696	0.00114726	Spearman correlation	18
ALDH7A1	UBXN2B	-0.45098	0.95	-0.764498	0.0350765	1406	0.0694786	Spearman correlation	18
ALDH7A1	UHMK1	-0.320949	0.95	-0.693011	0.186121	1280	0.203811	Spearman correlation	18
ALDH7A1	URB2	-0.529412	0.95	-0.804186	-0.0682003	1482	0.030994	Spearman correlation	18
ALDH7A1	USP38	-0.199174	0.95	-0.618699	0.308737	1162	0.434937	Spearman correlation	18
ALDH7A1	VPS54	-0.434469	0.95	-0.755829	0.055572	1390	0.081018	Spearman correlation	18
ALDH7A1	WASL	-0.626419	0.95	-0.850102	-0.21125	1576	0.00918214	Spearman correlation	18
ALDH7A1	WDR36	-0.601651	0.95	-0.838694	-0.172954	1552	0.0128728	Spearman correlation	18
ALDH7A1	XBP1	0.50258	0.95	0.0317202	0.790879	482	0.0415008	Spearman correlation	18
ALDH7A1	XIAP	-0.475748	0.95	-0.777293	0.00354705	1430	0.0546371	Spearman correlation	18
ALDH7A1	XPO1	-0.795666	0.95	-0.922821	-0.512169	1740	0.000428044	Spearman correlation	18
ALDH7A1	XPO4	-0.267286	0.95	-0.66121	0.242174	1228	0.292113	Spearman correlation	18
ALDH7A1	YAP1	-0.564499	0.95	-0.821181	-0.117841	1516	0.0205659	Spearman correlation	18
ALDH7A1	YES1	-0.595459	0.95	-0.835808	-0.163578	1546	0.0139643	Spearman correlation	18
ALDH7A1	YIF1A	0.78741	0.95	0.495676	0.919472	206	0.000518097	Spearman correlation	18
ALDH7A1	YIPF2	0.888545	0.95	0.713339	0.959215	108	2.58881e-05	Spearman correlation	18
ALDH7A1	YTHDF3	-0.467492	0.95	-0.773056	0.0141638	1422	0.0592483	Spearman correlation	18
ALDH7A1	ZBTB26	-0.488132	0.95	-0.783599	-0.0125833	1442	0.048286	Spearman correlation	18
ALDH7A1	ZDHHC21	-0.558308	0.95	-0.818215	-0.108916	1510	0.0221643	Spearman correlation	18
ALDH7A1	ZFX	-0.370485	0.95	-0.721135	0.131274	1328	0.140207	Spearman correlation	18
ALDH7A1	ZNF217	-0.589267	0.95	-0.83291	-0.15428	1540	0.0151204	Spearman correlation	18
ALDH7A1	ZNF28	-0.325077	0.95	-0.695399	0.181668	1284	0.197832	Spearman correlation	18
ALDH7A1	ZNF516	-0.442724	0.95	-0.760178	0.0453756	1398	0.075102	Spearman correlation	18
ALDH7A1	ZNF678	-0.316821	0.95	-0.690615	0.190553	1276	0.209741	Spearman correlation	18
ALDH7A1	ZXDB	-0.401445	0.95	-0.738145	0.0953605	1358	0.108481	Spearman correlation	18
ALDH7A1	ZYG11B	-0.453044	0.95	-0.765574	0.0324855	1408	0.068162	Spearman correlation	18
AP1S1	ATAD2B	-0.562436	0.95	-0.820194	-0.114858	1514	0.0210738	Spearman correlation	18
AP1S1	ATF2	-0.514964	0.95	-0.797054	-0.0484027	1468	0.0363254	Spearman correlation	18
AP1S1	AURKB	0.853457	0.95	0.633789	0.945736	142	8.97549e-05	Spearman correlation	18
AP1S1	BAD	0.830753	0.95	0.584678	0.936842	164	0.000174308	Spearman correlation	18
AP1S1	BLVRA	0.789474	0.95	0.499779	0.920311	204	0.000495796	Spearman correlation	18
AP1S1	C21orf91	-0.514964	0.95	-0.797054	-0.0484027	1468	0.0363254	Spearman correlation	18
AP1S1	C5orf24	-0.624355	0.95	-0.84916	-0.208009	1574	0.00943325	Spearman correlation	18
AP1S1	CASP7	-0.345717	0.95	-0.707216	0.159087	1304	0.16983	Spearman correlation	18
AP1S1	CBLB	-0.591331	0.95	-0.833878	-0.157371	1542	0.0147206	Spearman correlation	18
AP1S1	CBR3	0.810114	0.95	0.541544	0.928635	184	0.000299754	Spearman correlation	18
AP1S1	CCDC80	0.53354	0.95	0.0739242	0.806209	452	0.0295797	Spearman correlation	18
AP1S1	CCNG2	-0.428277	0.95	-0.752548	0.0631528	1384	0.085744	Spearman correlation	18
AP1S1	CD320	0.826625	0.95	0.575939	0.93521	168	0.000193983	Spearman correlation	18
AP1S1	CD81	0.585139	0.95	0.148123	0.83097	402	0.0159189	Spearman correlation	18
AP1S1	CDC73	-0.506708	0.95	-0.792944	-0.037252	1460	0.0397064	Spearman correlation	18
AP1S1	CHM	-0.616099	0.95	-0.845374	-0.195137	1566	0.010567	Spearman correlation	18
AP1S1	CHMP2A	0.793602	0.95	0.508026	0.921985	200	0.000448973	Spearman correlation	18
AP1S1	CIB1	0.820433	0.95	0.562936	0.932753	174	0.000229597	Spearman correlation	18
AP1S1	CIITA	0.772962	0.95	0.46731	0.913565	220	0.000714104	Spearman correlation	18
AP1S1	CLIC1	0.956656	0.95	0.88182	0.984494	42	5.40547e-07	Spearman correlation	18
AP1S1	CLK3	0.535604	0.95	0.0767976	0.807218	450	0.0288786	Spearman correlation	18
AP1S1	CMTR2	-0.537668	0.95	-0.808225	-0.0796786	1490	0.0281976	Spearman correlation	18
AP1S1	CNPY3	0.692466	0.95	0.32001	0.879533	298	0.00332059	Spearman correlation	18
AP1S1	CNTNAP3	-0.673891	0.95	-0.871398	-0.288395	1622	0.00449914	Spearman correlation	18
AP1S1	COL7A1	-0.457172	0.95	-0.76772	0.0272838	1412	0.0655489	Spearman correlation	18
AP1S1	COPS6	0.702786	0.95	0.337939	0.884005	288	0.00278305	Spearman correlation	18
AP1S1	CUTA	0.706914	0.95	0.345186	0.885785	284	0.00259054	Spearman correlation	18
AP1S1	DAD1	0.659443	0.95	0.264374	0.864994	330	0.00563272	Spearman correlation	18
AP1S1	DAP3	0.79773	0.95	0.516325	0.923655	196	0.000406841	Spearman correlation	18
AP1S1	DCPS	0.760578	0.95	0.443487	0.908454	232	0.000926138	Spearman correlation	18
AP1S1	DCTN4	-0.403509	0.95	-0.739264	0.0929193	1360	0.106579	Spearman correlation	18
AP1S1	DCUN1D1	-0.463364	0.95	-0.770927	0.0194318	1418	0.0616885	Spearman correlation	18
AP1S1	DDRGK1	0.558308	0.95	0.108916	0.818215	428	0.0221643	Spearman correlation	18
AP1S1	DDX39A	0.770898	0.95	0.463308	0.912716	222	0.00074584	Spearman correlation	18
AP1S1	DEXI	0.818369	0.95	0.55863	0.931932	176	0.000242999	Spearman correlation	18
AP1S1	DHPS	0.826625	0.95	0.575939	0.93521	168	0.000193983	Spearman correlation	18
AP1S1	DHRS4L2	0.616099	0.95	0.195137	0.845374	372	0.010567	Spearman correlation	18
AP1S1	DLG1	-0.799794	0.95	-0.924488	-0.520495	1744	0.000387352	Spearman correlation	18
AP1S1	DMXL1	-0.80805	0.95	-0.927808	-0.537307	1752	0.000314756	Spearman correlation	18
AP1S1	DNASE1L1	0.467492	0.95	-0.0141638	0.773056	516	0.0592483	Spearman correlation	18
AP1S1	DOCK7	-0.762642	0.95	-0.909309	-0.447427	1708	0.000887551	Spearman correlation	18
AP1S1	DRAP1	0.867905	0.95	0.665992	0.951325	128	5.56218e-05	Spearman correlation	18
AP1S1	DTWD2	-0.4613	0.95	-0.76986	0.0220558	1416	0.0629373	Spearman correlation	18
AP1S1	EBP	0.665635	0.95	0.274609	0.867747	324	0.00512344	Spearman correlation	18
AP1S1	EFCAB14	-0.70485	0.95	-0.884896	-0.341557	1652	0.00268492	Spearman correlation	18
AP1S1	EIF2AK2	-0.717234	0.95	-0.890212	-0.363493	1664	0.00215982	Spearman correlation	18
AP1S1	EIF2B3	0.754386	0.95	0.431742	0.905882	238	0.00105368	Spearman correlation	18
AP1S1	ELF1	-0.675955	0.95	-0.872307	-0.291867	1624	0.00434802	Spearman correlation	18
AP1S1	EMC7	0.789474	0.95	0.499779	0.920311	204	0.000495796	Spearman correlation	18
AP1S1	ERAL1	0.634675	0.95	0.224305	0.853859	354	0.00817473	Spearman correlation	18
AP1S1	ERGIC3	0.812178	0.95	0.545795	0.929461	182	0.000285875	Spearman correlation	18
AP1S1	ERP29	0.560372	0.95	0.111883	0.819205	426	0.0216024	Spearman correlation	18
AP1S1	FAM135A	-0.760578	0.95	-0.908454	-0.443487	1706	0.000926138	Spearman correlation	18
AP1S1	FAM199X	-0.601651	0.95	-0.838694	-0.172954	1552	0.0128728	Spearman correlation	18
AP1S1	FAM207A	0.653251	0.95	0.254228	0.862229	336	0.00620806	Spearman correlation	18
AP1S1	FAM208B	-0.861713	0.95	-0.948936	-0.652098	1804	6.83772e-05	Spearman correlation	18
AP1S1	FAM3A	0.589267	0.95	0.15428	0.83291	398	0.0151204	Spearman correlation	18
AP1S1	FAM76B	-0.620227	0.95	-0.84727	-0.201555	1570	0.00999699	Spearman correlation	18
AP1S1	FAM91A1	-0.607843	0.95	-0.841565	-0.182408	1558	0.0118382	Spearman correlation	18
AP1S1	FARP2	-0.667699	0.95	-0.868662	-0.278041	1616	0.00496181	Spearman correlation	18
AP1S1	FBXO3	-0.339525	0.95	-0.703692	0.165917	1298	0.177949	Spearman correlation	18
AP1S1	FBXO30	-0.527348	0.95	-0.803172	-0.0653496	1480	0.0317208	Spearman correlation	18
AP1S1	FKBP2	0.721362	0.95	0.370893	0.891974	270	0.00200037	Spearman correlation	18
AP1S1	FRS2	-0.48194	0.95	-0.780453	-0.00448709	1436	0.0513579	Spearman correlation	18
AP1S1	FUBP3	-0.603715	0.95	-0.839652	-0.176096	1554	0.0125204	Spearman correlation	18
AP1S1	FXYD5	0.48194	0.95	0.00448709	0.780453	502	0.0513579	Spearman correlation	18
AP1S1	FYTTD1	-0.329205	0.95	-0.697779	0.177194	1288	0.191999	Spearman correlation	18
AP1S1	GDPGP1	0.48194	0.95	0.00448709	0.780453	502	0.0513579	Spearman correlation	18
AP1S1	GMCL1	-0.597523	0.95	-0.836772	-0.166695	1548	0.0135922	Spearman correlation	18
AP1S1	GPANK1	0.55418	0.95	0.103006	0.816229	432	0.0232584	Spearman correlation	18
AP1S1	GPKOW	0.717234	0.95	0.363493	0.890212	274	0.00215982	Spearman correlation	18
AP1S1	HABP4	0.583075	0.95	0.145058	0.829998	404	0.0163345	Spearman correlation	18
AP1S1	HAGHL	0.839009	0.95	0.602331	0.940092	156	0.000137818	Spearman correlation	18
AP1S1	HIF1A	-0.611971	0.95	-0.843473	-0.188755	1562	0.0112036	Spearman correlation	18
AP1S1	IGF2BP3	-0.603715	0.95	-0.839652	-0.176096	1554	0.0125204	Spearman correlation	18
AP1S1	IKZF5	-0.356037	0.95	-0.71305	0.147595	1314	0.156947	Spearman correlation	18
AP1S1	ILVBL	0.539732	0.95	0.0825673	0.809231	446	0.0275527	Spearman correlation	18
AP1S1	ITGB3	-0.675955	0.95	-0.872307	-0.291867	1624	0.00434802	Spearman correlation	18
AP1S1	KATNAL1	-0.607843	0.95	-0.841565	-0.182408	1558	0.0118382	Spearman correlation	18
AP1S1	KDM1A	0.595459	0.95	0.163578	0.835808	392	0.0139643	Spearman correlation	18
AP1S1	KIAA0232	-0.795666	0.95	-0.922821	-0.512169	1740	0.000428044	Spearman correlation	18
AP1S1	KIAA2013	0.706914	0.95	0.345186	0.885785	284	0.00259054	Spearman correlation	18
AP1S1	KITLG	-0.294118	0.95	-0.677289	0.214566	1254	0.245188	Spearman correlation	18
AP1S1	KLF9	-0.589267	0.95	-0.83291	-0.15428	1540	0.0151204	Spearman correlation	18
AP1S1	KLHL5	-0.508772	0.95	-0.793974	-0.0400288	1462	0.0388526	Spearman correlation	18
AP1S1	KRAS	-0.587203	0.95	-0.831941	-0.151197	1538	0.0155186	Spearman correlation	18
AP1S1	KRT18	0.535604	0.95	0.0767976	0.807218	450	0.0288786	Spearman correlation	18
AP1S1	LARP4	-0.692466	0.95	-0.879533	-0.32001	1640	0.00332059	Spearman correlation	18
AP1S1	LATS1	-0.805986	0.95	-0.92698	-0.533084	1750	0.000331142	Spearman correlation	18
AP1S1	LRCH3	-0.772962	0.95	-0.913565	-0.46731	1718	0.000714104	Spearman correlation	18
AP1S1	LRRC58	-0.675955	0.95	-0.872307	-0.291867	1624	0.00434802	Spearman correlation	18
AP1S1	LTBR	0.593395	0.95	0.16047	0.834844	394	0.0143478	Spearman correlation	18
AP1S1	LY6K	0.69453	0.95	0.323574	0.88043	296	0.00321692	Spearman correlation	18
AP1S1	MAGED1	0.690402	0.95	0.316455	0.878634	300	0.00343305	Spearman correlation	18
AP1S1	MAGEH1	0.667699	0.95	0.278041	0.868662	322	0.00496181	Spearman correlation	18
AP1S1	MAPK1	-0.647059	0.95	-0.859452	-0.244168	1596	0.00681824	Spearman correlation	18
AP1S1	MAT2A	-0.552116	0.95	-0.815234	-0.100062	1504	0.023837	Spearman correlation	18
AP1S1	MCM9	-0.686275	0.95	-0.876833	-0.309379	1634	0.00368065	Spearman correlation	18
AP1S1	MDFIC	-0.316821	0.95	-0.690615	0.190553	1276	0.209741	Spearman correlation	18
AP1S1	MED27	0.812178	0.95	0.545795	0.929461	182	0.000285875	Spearman correlation	18
AP1S1	MEX3C	-0.595459	0.95	-0.835808	-0.163578	1546	0.0139643	Spearman correlation	18
AP1S1	MFSD12	0.55418	0.95	0.103006	0.816229	432	0.0232584	Spearman correlation	18
AP1S1	MMS22L	-0.717234	0.95	-0.890212	-0.363493	1664	0.00215982	Spearman correlation	18
AP1S1	MOB1A	-0.50258	0.95	-0.790879	-0.0317202	1456	0.0415008	Spearman correlation	18
AP1S1	MRPL52	0.822497	0.95	0.567256	0.933573	172	0.000217347	Spearman correlation	18
AP1S1	MT2A	0.628483	0.95	0.2145	0.851044	360	0.00892029	Spearman correlation	18
AP1S1	MVK	0.622291	0.95	0.204778	0.848215	366	0.00971	Spearman correlation	18
AP1S1	N4BP2	-0.5129	0.95	-0.796029	-0.0456041	1466	0.037165	Spearman correlation	18
[truncated: 26,688 more rows]

## Sheet: table_5
id	name	z_score	p_value	number_of_neighbours	average_z_score	std_z_score	change	metabolite	location	name_1	number	id_2	unconstrained	miriam	composition	in_ch_i	compartment	replacement_id	charge	SUBSYSTEM
[truncated: 22,138 more rows]

[truncated: 1 more sheets: table_6]
